# Supplementary material for: Bis(benzimidazolium) naphthalene-1,5-disulfonate trihydrate
Source: Acta Crystallogr Sect E Struct Rep Online. 2008 Mar 5;64(Pt 4):o674. doi: 10.1107/S1600536808005916 (PMC2960975; doi:10.1107/S1600536808005916)
Supplement: Supplementary file 1 [file e-64-0o674-sup1.cif]

##############################################################################
###                                                                        ###
###        Electronic paper (Acta Crystallographica Section E)             ###
###                                                                        ###
##############################################################################
#                                                                            #
# This CIF contains the data in a paper accepted for publication in Acta     #
# Crystallographica Section E. It conforms to the requirements of Notes      #
# for Authors for Section E, and has been peer reviewed under the auspices   #
# of the IUCr Commission on Journals.                                        #
#                                                                            #
# Full details of the Crystallographic Information File format               #
# are given in the paper "The Crystallographic Information File (CIF):       #
# a New Standard Archive File for Crystallography" by S. R. Hall, F. H.      #
# Allen and I. D. Brown [Acta Cryst. (1991), A47, 655-685].                  #
#                                                                            #
# The current version of the core CIF dictionary is obtainable from          #
# ftp://ftp.iucr.org/pub/cif_core.dic. The current version number is 2.4.    #
#                                                                            #
# Software is freely available for graphical display of the structure(s) in  #
# this CIF.  For information consult the CIF home page http://www.iucr.org/  #
# cif/home.html                                                              #
#                                                                            #
# This file may be used for bona fide research purposes within the           #
# scientific community so long as proper attribution is given to the journal # 
# article from which it was obtained.                                        #
#                                                                            #
##############################################################################
                                             
data_global
_audit_creation_method     'form.cif (version 2.0)'
_journal_data_validation_number     ?
_journal_date_recd_electronic     2008-02-10
_journal_date_accepted     2008-03-03
_journal_name_full     'Acta Crystallographica, Section E'
_journal_year     2008
_journal_volume     64
_journal_issue      4
_journal_page_first     o674
_journal_page_last     o674
_journal_paper_category     QO
_journal_coeditor_code     HB2700
_publ_contact_author_name     'Wang, Ziliang'
_publ_contact_author_address
;
      Institute of Molecule and Crystal Engineering,
      College of Chemistry and Chemical Engineering,
      Henan University,
      Kaifeng 475001,
      P.R.China
;
_publ_contact_author_email     zlwang@henu.edu.cn
_publ_contact_author_fax     ?
_publ_contact_author_phone     ?
_publ_section_title
;
Bis(benzimidazolium) naphthalene-1,5-disulfonate trihydrate
;
loop_
    _publ_author_name
    _publ_author_address
    'Wang, Zi-Liang'
;
      Institute of Molecular and Crystal Engineering,
      College of Chemistry and Chemical Engineering,
      Henan University,
      Kaifeng 475001,
      People's Republic of China
;
    'Jin, Lin-Yu'
;
      College of Chemistry and Chemical Engineering,
      Henan University,
      Kaifeng 475001,
      People's Republic of China
;
    'Wei, Lin-Heng'
;     College of the Environment and Planning,
      Henan University, Kaifeng 475001,
      People's Republic of China
;
data_I
_audit_creation_method     SHELXL-97
_chemical_name_systematic
;
Bis(benzimidazolium) naphthalene-1,5-disulfonate trihydrate
;
_chemical_name_common     ?
_chemical_formula_moiety     '2(C7 H7 N2 +), C10 H6 O6 S2 2-, 3(H2 O)'
_chemical_formula_sum     'C24 H26 N4 O9 S2'
_chemical_formula_iupac     '2C7 H7 N2 +, C10 H6 O6 S2 2-, 3H2 O'
_chemical_formula_weight     578.61
_chemical_melting_point     ?
_symmetry_cell_setting     triclinic
_symmetry_space_group_name_H-M     'P -1'
_symmetry_space_group_name_Hall     '-P 1'
loop_
    _symmetry_equiv_pos_as_xyz
    'x, y, z'
    '-x, -y, -z'
_cell_length_a     8.372(4)
_cell_length_b     9.889(5)
_cell_length_c     17.044(8)
_cell_angle_alpha     80.914(8)
_cell_angle_beta     87.557(9)
_cell_angle_gamma     73.641(8)
_cell_volume     1337.0(11)
_cell_formula_units_Z     2
_cell_measurement_reflns_used     3010
_cell_measurement_theta_min     2.50
_cell_measurement_theta_max     28.2
_cell_measurement_temperature     296(2)
_exptl_crystal_description     'block'
_exptl_crystal_colour     'colourless'
_exptl_crystal_size_max     0.15
_exptl_crystal_size_mid     0.12
_exptl_crystal_size_min     0.04
_exptl_crystal_density_diffrn     1.437
_exptl_crystal_density_meas     ?
_exptl_crystal_density_method     'not measured'
_exptl_crystal_F_000     604
_exptl_absorpt_coefficient_mu     0.258
_exptl_absorpt_correction_type     'multi-scan'
_exptl_absorpt_process_details     '(SADABS; Bruker, 2001)'
_exptl_absorpt_correction_T_min     0.962
_exptl_absorpt_correction_T_max     0.990
_exptl_special_details
;
;
_diffrn_ambient_temperature     296(2)
_diffrn_radiation_type     MoK\a
_diffrn_radiation_wavelength     0.71073
_diffrn_radiation_source     'fine-focus sealed tube'
_diffrn_radiation_monochromator     graphite
_diffrn_measurement_device_type     'Bruker SMART APEX CCD'
_diffrn_measurement_method     '\w'
_diffrn_detector_area_resol_mean     ?
_diffrn_reflns_number     6891
_diffrn_reflns_av_R_equivalents     0.0204
_diffrn_reflns_av_sigmaI/netI     0.0424
_diffrn_reflns_theta_min     2.17
_diffrn_reflns_theta_max     25.00
_diffrn_reflns_theta_full     25.00
_diffrn_measured_fraction_theta_max     0.996
_diffrn_measured_fraction_theta_full     0.996
_diffrn_reflns_limit_h_min     -9
_diffrn_reflns_limit_h_max     6
_diffrn_reflns_limit_k_min     -11
_diffrn_reflns_limit_k_max     10
_diffrn_reflns_limit_l_min     -20
_diffrn_reflns_limit_l_max     20
_diffrn_standards_number     'none'
_diffrn_standards_interval_count     'none'
_diffrn_standards_interval_time     'none'
_diffrn_standards_decay_%     0
_refine_special_details
;
 Refinement of F^2^ against ALL reflections.  The weighted R-factor wR and
 goodness of fit S are based on F^2^, conventional R-factors R are based
 on F, with F set to zero for negative F^2^. The threshold expression of
 F^2^ > 2sigma(F^2^) is used only for calculating R-factors(gt) etc. and is
 not relevant to the choice of reflections for refinement.  R-factors based
 on F^2^ are statistically about twice as large as those based on F, and R-
 factors based on ALL data will be even larger.
;
_reflns_number_total     4670
_reflns_number_gt     3494
_reflns_threshold_expression     I>2\s(I)
_refine_ls_structure_factor_coef     Fsqd
_refine_ls_matrix_type     full
_refine_ls_R_factor_all     0.0634
_refine_ls_R_factor_gt     0.0427
_refine_ls_wR_factor_gt     0.1021
_refine_ls_wR_factor_ref     0.1102
_refine_ls_goodness_of_fit_ref     1.061
_refine_ls_restrained_S_all     1.064
_refine_ls_number_reflns     4670
_refine_ls_number_parameters     392
_refine_ls_number_restraints     37
_refine_ls_hydrogen_treatment     mixed
_refine_ls_weighting_scheme     calc
_refine_ls_weighting_details
         'calc w=1/[\s^2^(Fo^2^)+(0.0559P)^2^+0.0198P] where P=(Fo^2^+2Fc^2^)/3'
_atom_sites_solution_hydrogens     'difmap and geom'
_atom_sites_solution_primary     direct
_atom_sites_solution_secondary     difmap
_refine_ls_shift/su_max     0.000
_refine_ls_shift/su_mean     0.000
_refine_diff_density_max     0.298
_refine_diff_density_min     -0.334
_refine_ls_extinction_method     none
_refine_ls_extinction_coef     ?
loop_
    _atom_type_symbol
    _atom_type_description
    _atom_type_scat_dispersion_real
    _atom_type_scat_dispersion_imag
    _atom_type_scat_source
    'C' 'C' 0.0033 0.0016
                         'International Tables Vol C Tables 4.2.6.8 and 6.1.1.4'
    'H' 'H' 0.0000 0.0000
                         'International Tables Vol C Tables 4.2.6.8 and 6.1.1.4'
    'N' 'N' 0.0061 0.0033
                         'International Tables Vol C Tables 4.2.6.8 and 6.1.1.4'
    'O' 'O' 0.0106 0.0060
                         'International Tables Vol C Tables 4.2.6.8 and 6.1.1.4'
    'S' 'S' 0.1246 0.1234
                         'International Tables Vol C Tables 4.2.6.8 and 6.1.1.4'
_computing_data_collection     'SMART (Bruker, 2001)'
_computing_cell_refinement     'SAINT-Plus (Bruker, 2001)'
_computing_data_reduction     'SAINT-Plus (Bruker, 2001)'
_computing_structure_solution     'SHELXS97 (Sheldrick, 2008)'
_computing_structure_refinement     'SHELXL97 (Sheldrick, 2008)'
_computing_molecular_graphics     'PLATON (Spek, 2003)'
_computing_publication_material     'PLATON (Spek, 2003)'
loop_
    _atom_site_type_symbol
    _atom_site_label
    _atom_site_fract_x
    _atom_site_fract_y
    _atom_site_fract_z
    _atom_site_U_iso_or_equiv
    _atom_site_adp_type
    _atom_site_calc_flag
    _atom_site_refinement_flags
    _atom_site_occupancy
    _atom_site_disorder_assembly
    _atom_site_disorder_group
    S S1 0.75176(8) 0.65881(6) 0.37087(4) 0.04129(19) Uani d . 1 . .
    S S2 0.39100(7) 0.25493(6) 0.14588(3) 0.03710(17) Uani d . 1 . .
    N N1 0.8368(3) 0.0653(2) 1.09595(14) 0.0502(6) Uani d D 1 . .
    H H1A 0.794(4) -0.007(2) 1.1155(19) 0.098(12) Uiso d D 1 . .
    N N2 0.9885(3) 0.2131(2) 1.08427(15) 0.0505(6) Uani d D 1 . .
    H H2A 1.065(3) 0.253(3) 1.0965(18) 0.082(11) Uiso d D 1 . .
    N N3 0.0749(3) 0.7339(2) 0.48285(14) 0.0460(5) Uani d D 1 . .
    H H3A 0.032(3) 0.670(2) 0.4660(15) 0.063(9) Uiso d D 1 . .
    N N4 0.1689(3) 0.8418(2) 0.56460(12) 0.0432(5) Uani d D 1 . .
    H H4A 0.192(3) 0.865(3) 0.6108(9) 0.056(8) Uiso d D 1 . .
    O O1 0.7659(2) 0.65613(18) 0.28505(10) 0.0554(5) Uani d . 1 . .
    O O2 0.6945(2) 0.80262(17) 0.39064(11) 0.0571(5) Uani d . 1 . .
    O O3 0.9056(2) 0.57458(17) 0.41288(10) 0.0473(4) Uani d . 1 . .
    O O4 0.21223(19) 0.33257(17) 0.14166(10) 0.0457(4) Uani d . 1 . .
    O O5 0.4281(2) 0.13448(16) 0.10230(10) 0.0490(5) Uani d . 1 . .
    O O6 0.4518(2) 0.21705(18) 0.22760(10) 0.0545(5) Uani d . 1 . .
    O O7 0.6702(3) 0.8721(2) 0.15255(12) 0.0636(6) Uani d DU 1 . .
    H H7A 0.695(3) 0.822(3) 0.1982(9) 0.072(5) Uiso d DU 1 . .
    H H7B 0.575(2) 0.928(3) 0.1601(16) 0.096(14) Uiso d D 1 . .
    O O8 0.7493(3) 0.0547(2) 0.30528(12) 0.0573(5) Uani d DU 1 . .
    H H8A 0.733(3) -0.0213(17) 0.3299(15) 0.067(5) Uiso d DU 1 . .
    H H8B 0.657(2) 0.102(3) 0.283(2) 0.130(17) Uiso d D 1 . .
    O O9 0.0253(4) 0.6345(3) 0.73328(16) 0.0971(8) Uani d DU 1 . .
    H H9A -0.066(2) 0.618(3) 0.719(2) 0.081(5) Uiso d DU 1 . .
    H H9B 0.089(3) 0.5484(16) 0.743(2) 0.101(6) Uiso d DU 1 . .
    C C1 0.9359(3) 0.1177(3) 1.13375(17) 0.0546(7) Uani d . 1 . .
    H H1 0.9641 0.0912 1.1873 0.065 Uiso calc R 1 . .
    C C2 0.8228(3) 0.1305(2) 1.01695(16) 0.0421(6) Uani d . 1 . .
    C C3 0.7326(3) 0.1173(3) 0.95341(18) 0.0548(7) Uani d . 1 . .
    H H3 0.6675 0.0541 0.9585 0.066 Uiso calc R 1 . .
    C C4 0.7446(4) 0.2034(3) 0.88195(18) 0.0619(8) Uani d . 1 . .
    H H4 0.6861 0.1975 0.8380 0.074 Uiso calc R 1 . .
    C C5 0.8424(4) 0.2990(3) 0.87418(18) 0.0626(8) Uani d . 1 . .
    H H5 0.8468 0.3547 0.8252 0.075 Uiso calc R 1 . .
    C C6 0.9320(3) 0.3128(3) 0.93678(17) 0.0532(7) Uani d . 1 . .
    H H6 0.9967 0.3763 0.9314 0.064 Uiso calc R 1 . .
    C C7 0.9205(3) 0.2262(2) 1.00908(16) 0.0428(6) Uani d . 1 . .
    C C8 0.4007(3) 0.4475(3) 0.37232(15) 0.0514(7) Uani d . 1 . .
    H H8 0.3477 0.4186 0.3338 0.062 Uiso calc R 1 . .
    C C9 0.5171(3) 0.5243(3) 0.34934(15) 0.0455(6) Uani d . 1 . .
    H H9 0.5410 0.5452 0.2957 0.055 Uiso calc R 1 . .
    C C10 0.5963(3) 0.5689(2) 0.40503(13) 0.0360(5) Uani d . 1 . .
    C C11 0.5595(3) 0.5398(2) 0.48859(13) 0.0348(5) Uani d . 1 . .
    C C12 0.6357(3) 0.5851(3) 0.54888(14) 0.0442(6) Uani d . 1 . .
    H H12 0.7114 0.6378 0.5346 0.053 Uiso calc R 1 . .
    C C13 0.0892(3) 0.7450(3) 0.55844(16) 0.0478(7) Uani d . 1 . .
    H H13 0.0493 0.6927 0.6011 0.057 Uiso calc R 1 . .
    C C14 0.1487(3) 0.8290(2) 0.43592(14) 0.0392(6) Uani d . 1 . .
    C C15 0.1657(3) 0.8615(3) 0.35337(16) 0.0541(7) Uani d . 1 . .
    H H15 0.1264 0.8154 0.3181 0.065 Uiso calc R 1 . .
    C C16 0.2444(4) 0.9660(3) 0.32755(17) 0.0620(8) Uani d . 1 . .
    H H16 0.2584 0.9907 0.2733 0.074 Uiso calc R 1 . .
    C C17 0.3036(3) 1.0360(3) 0.38033(18) 0.0578(8) Uani d . 1 . .
    H H17 0.3552 1.1060 0.3601 0.069 Uiso calc R 1 . .
    C C18 0.2877(3) 1.0043(3) 0.46113(16) 0.0477(6) Uani d . 1 . .
    H H18 0.3274 1.0507 0.4960 0.057 Uiso calc R 1 . .
    C C19 0.2086(3) 0.8982(2) 0.48839(14) 0.0369(6) Uani d . 1 . .
    C C20 0.6767(3) 0.5287(2) 0.11047(14) 0.0394(6) Uani d . 1 . .
    H H20 0.7486 0.5548 0.1414 0.047 Uiso calc R 1 . .
    C C21 0.6018(3) 0.4208(2) 0.14309(13) 0.0357(5) Uani d . 1 . .
    H H21 0.6249 0.3764 0.1953 0.043 Uiso calc R 1 . .
    C C22 0.4946(3) 0.3809(2) 0.09785(13) 0.0308(5) Uani d . 1 . .
    C C23 0.4614(3) 0.4453(2) 0.01605(12) 0.0288(5) Uani d . 1 . .
    C C24 0.3560(3) 0.4050(2) -0.03388(13) 0.0353(5) Uani d . 1 . .
    H H24 0.3084 0.3323 -0.0139 0.042 Uiso calc R 1 . .
loop_
    _atom_site_aniso_label
    _atom_site_aniso_U_11
    _atom_site_aniso_U_22
    _atom_site_aniso_U_33
    _atom_site_aniso_U_12
    _atom_site_aniso_U_13
    _atom_site_aniso_U_23
    S1 0.0484(4) 0.0338(3) 0.0428(4) -0.0151(3) -0.0003(3) -0.0022(3)
    S2 0.0385(4) 0.0360(3) 0.0376(3) -0.0162(3) 0.0002(3) 0.0027(3)
    N1 0.0443(13) 0.0410(13) 0.0639(16) -0.0139(11) 0.0030(11) -0.0011(11)
    N2 0.0383(13) 0.0498(14) 0.0660(16) -0.0161(11) -0.0060(11) -0.0082(12)
    N3 0.0469(13) 0.0372(12) 0.0571(15) -0.0157(10) -0.0011(11) -0.0087(11)
    N4 0.0488(13) 0.0396(12) 0.0397(13) -0.0117(10) -0.0042(10) -0.0018(10)
    O1 0.0689(13) 0.0589(12) 0.0399(10) -0.0246(10) 0.0042(9) -0.0003(9)
    O2 0.0714(13) 0.0312(9) 0.0693(13) -0.0159(9) 0.0042(10) -0.0072(9)
    O3 0.0444(10) 0.0422(10) 0.0567(11) -0.0170(8) -0.0044(8) -0.0020(8)
    O4 0.0346(10) 0.0478(10) 0.0541(11) -0.0140(8) 0.0058(8) -0.0033(8)
    O5 0.0555(11) 0.0317(9) 0.0634(12) -0.0180(8) 0.0009(9) -0.0069(8)
    O6 0.0642(12) 0.0609(12) 0.0395(10) -0.0306(10) -0.0067(9) 0.0153(8)
    O7 0.0655(15) 0.0497(13) 0.0740(15) -0.0202(12) -0.0078(11) 0.0045(10)
    O8 0.0676(14) 0.0493(12) 0.0582(13) -0.0246(11) -0.0130(11) 0.0009(10)
    O9 0.109(2) 0.0876(17) 0.0720(16) 0.0001(16) 0.0210(16) -0.0007(14)
    C1 0.0467(17) 0.0544(17) 0.0579(18) -0.0094(14) -0.0031(14) -0.0022(14)
    C2 0.0341(14) 0.0358(14) 0.0562(17) -0.0083(11) 0.0035(12) -0.0099(12)
    C3 0.0445(16) 0.0523(17) 0.074(2) -0.0178(13) 0.0072(14) -0.0234(15)
    C4 0.0578(19) 0.069(2) 0.061(2) -0.0145(16) -0.0041(15) -0.0214(16)
    C5 0.065(2) 0.0580(19) 0.0579(19) -0.0107(16) 0.0059(16) -0.0032(15)
    C6 0.0507(17) 0.0434(15) 0.0679(19) -0.0184(13) 0.0076(15) -0.0078(14)
    C7 0.0331(14) 0.0369(14) 0.0585(17) -0.0084(11) 0.0032(12) -0.0112(12)
    C8 0.0587(17) 0.0617(17) 0.0434(16) -0.0275(15) -0.0076(13) -0.0147(13)
    C9 0.0541(16) 0.0511(15) 0.0341(13) -0.0175(13) -0.0024(12) -0.0087(12)
    C10 0.0384(14) 0.0325(12) 0.0363(13) -0.0083(10) -0.0013(11) -0.0054(10)
    C11 0.0360(13) 0.0296(12) 0.0400(13) -0.0095(10) -0.0027(10) -0.0074(10)
    C12 0.0474(15) 0.0487(15) 0.0441(15) -0.0229(13) -0.0004(12) -0.0118(12)
    C13 0.0498(16) 0.0364(14) 0.0532(17) -0.0104(12) 0.0041(13) 0.0014(12)
    C14 0.0350(13) 0.0358(13) 0.0450(15) -0.0080(11) 0.0009(11) -0.0047(11)
    C15 0.0566(18) 0.0572(17) 0.0471(16) -0.0108(14) -0.0004(13) -0.0130(13)
    C16 0.067(2) 0.068(2) 0.0452(17) -0.0154(17) 0.0105(15) -0.0002(15)
    C17 0.0546(18) 0.0537(17) 0.0628(19) -0.0193(15) 0.0120(15) 0.0027(15)
    C18 0.0410(15) 0.0443(15) 0.0606(18) -0.0165(12) 0.0006(13) -0.0074(13)
    C19 0.0326(13) 0.0336(13) 0.0413(14) -0.0058(11) -0.0028(11) -0.0020(11)
    C20 0.0410(14) 0.0432(14) 0.0399(14) -0.0193(12) -0.0071(11) -0.0076(11)
    C21 0.0407(14) 0.0372(13) 0.0294(12) -0.0121(11) -0.0022(10) -0.0030(10)
    C22 0.0314(12) 0.0278(12) 0.0329(12) -0.0079(10) 0.0016(10) -0.0045(9)
    C23 0.0276(12) 0.0273(12) 0.0319(12) -0.0078(9) 0.0037(10) -0.0062(10)
    C24 0.0381(13) 0.0343(13) 0.0379(13) -0.0185(11) -0.0001(10) -0.0030(10)
_geom_special_details
;
 All esds (except the esd in the dihedral angle between two l.s. planes)
 are estimated using the full covariance matrix.  The cell esds are taken
 into account individually in the estimation of esds in distances, angles
 and torsion angles; correlations between esds in cell parameters are only
 used when they are defined by crystal symmetry.  An approximate (isotropic)
 treatment of cell esds is used for estimating esds involving l.s. planes.
;
loop_
    _geom_bond_atom_site_label_1
    _geom_bond_atom_site_label_2
    _geom_bond_site_symmetry_2
    _geom_bond_distance
    _geom_bond_publ_flag
    S1 O2 . 1.4558(18) ?
    S1 O1 . 1.4663(19) ?
    S1 O3 . 1.4665(18) ?
    S1 C10 . 1.802(2) ?
    S2 O5 . 1.4555(18) ?
    S2 O6 . 1.4586(18) ?
    S2 O4 . 1.4761(18) ?
    S2 C22 . 1.789(2) ?
    N1 C1 . 1.329(3) ?
    N1 C2 . 1.393(3) ?
    N1 H1A . 0.898(10) ?
    N2 C1 . 1.322(3) ?
    N2 C7 . 1.397(3) ?
    N2 H2A . 0.887(18) ?
    N3 C13 . 1.323(3) ?
    N3 C14 . 1.398(3) ?
    N3 H3A . 0.895(10) ?
    N4 C13 . 1.330(3) ?
    N4 C19 . 1.396(3) ?
    N4 H4A . 0.899(10) ?
    O7 H7A . 0.853(10) ?
    O7 H7B . 0.852(10) ?
    O8 H8A . 0.844(10) ?
    O8 H8B . 0.847(10) ?
    O9 H9A . 0.871(10) ?
    O9 H9B . 0.863(10) ?
    C1 H1 . 0.9300 ?
    C2 C3 . 1.389(4) ?
    C2 C7 . 1.403(3) ?
    C3 C4 . 1.389(4) ?
    C3 H3 . 0.9300 ?
    C4 C5 . 1.403(4) ?
    C4 H4 . 0.9300 ?
    C5 C6 . 1.375(4) ?
    C5 H5 . 0.9300 ?
    C6 C7 . 1.402(4) ?
    C6 H6 . 0.9300 ?
    C8 C12 2_666 1.373(3) ?
    C8 C9 . 1.404(3) ?
    C8 H8 . 0.9300 ?
    C9 C10 . 1.373(3) ?
    C9 H9 . 0.9300 ?
    C10 C11 . 1.445(3) ?
    C11 C12 . 1.423(3) ?
    C11 C11 2_666 1.442(4) ?
    C12 C8 2_666 1.373(3) ?
    C12 H12 . 0.9300 ?
    C13 H13 . 0.9300 ?
    C14 C19 . 1.394(3) ?
    C14 C15 . 1.403(3) ?
    C15 C16 . 1.382(4) ?
    C15 H15 . 0.9300 ?
    C16 C17 . 1.401(4) ?
    C16 H16 . 0.9300 ?
    C17 C18 . 1.373(4) ?
    C17 H17 . 0.9300 ?
    C18 C19 . 1.402(3) ?
    C18 H18 . 0.9300 ?
    C20 C24 2_665 1.367(3) ?
    C20 C21 . 1.414(3) ?
    C20 H20 . 0.9300 ?
    C21 C22 . 1.382(3) ?
    C21 H21 . 0.9300 ?
    C22 C23 . 1.442(3) ?
    C23 C24 . 1.425(3) ?
    C23 C23 2_665 1.436(4) ?
    C24 C20 2_665 1.367(3) ?
    C24 H24 . 0.9300 ?
loop_
    _geom_angle_atom_site_label_1
    _geom_angle_atom_site_label_2
    _geom_angle_atom_site_label_3
    _geom_angle_site_symmetry_1
    _geom_angle_site_symmetry_3
    _geom_angle
    _geom_angle_publ_flag
    O2 S1 O1 . . 113.02(11) ?
    O2 S1 O3 . . 112.36(11) ?
    O1 S1 O3 . . 111.76(11) ?
    O2 S1 C10 . . 107.58(11) ?
    O1 S1 C10 . . 105.71(11) ?
    O3 S1 C10 . . 105.83(10) ?
    O5 S2 O6 . . 113.58(11) ?
    O5 S2 O4 . . 111.49(10) ?
    O6 S2 O4 . . 111.78(11) ?
    O5 S2 C22 . . 108.32(10) ?
    O6 S2 C22 . . 106.06(10) ?
    O4 S2 C22 . . 105.02(10) ?
    C1 N1 C2 . . 108.7(2) ?
    C1 N1 H1A . . 127(2) ?
    C2 N1 H1A . . 124(2) ?
    C1 N2 C7 . . 109.1(2) ?
    C1 N2 H2A . . 124(2) ?
    C7 N2 H2A . . 126(2) ?
    C13 N3 C14 . . 108.8(2) ?
    C13 N3 H3A . . 124.4(18) ?
    C14 N3 H3A . . 126.6(18) ?
    C13 N4 C19 . . 108.6(2) ?
    C13 N4 H4A . . 124.5(17) ?
    C19 N4 H4A . . 126.9(17) ?
    H7A O7 H7B . . 103.0(15) ?
    H8A O8 H8B . . 105.6(15) ?
    H9A O9 H9B . . 100.1(14) ?
    N2 C1 N1 . . 110.2(3) ?
    N2 C1 H1 . . 124.9 ?
    N1 C1 H1 . . 124.9 ?
    C3 C2 N1 . . 132.0(2) ?
    C3 C2 C7 . . 121.6(2) ?
    N1 C2 C7 . . 106.4(2) ?
    C4 C3 C2 . . 116.5(3) ?
    C4 C3 H3 . . 121.8 ?
    C2 C3 H3 . . 121.8 ?
    C3 C4 C5 . . 121.9(3) ?
    C3 C4 H4 . . 119.1 ?
    C5 C4 H4 . . 119.1 ?
    C6 C5 C4 . . 122.0(3) ?
    C6 C5 H5 . . 119.0 ?
    C4 C5 H5 . . 119.0 ?
    C5 C6 C7 . . 116.4(3) ?
    C5 C6 H6 . . 121.8 ?
    C7 C6 H6 . . 121.8 ?
    N2 C7 C6 . . 132.7(2) ?
    N2 C7 C2 . . 105.7(2) ?
    C6 C7 C2 . . 121.6(3) ?
    C12 C8 C9 2_666 . 120.6(2) ?
    C12 C8 H8 2_666 . 119.7 ?
    C9 C8 H8 . . 119.7 ?
    C10 C9 C8 . . 120.8(2) ?
    C10 C9 H9 . . 119.6 ?
    C8 C9 H9 . . 119.6 ?
    C9 C10 C11 . . 120.7(2) ?
    C9 C10 S1 . . 117.92(18) ?
    C11 C10 S1 . . 121.33(17) ?
    C12 C11 C11 . 2_666 118.8(3) ?
    C12 C11 C10 . . 123.3(2) ?
    C11 C11 C10 2_666 . 117.9(3) ?
    C8 C12 C11 2_666 . 121.2(2) ?
    C8 C12 H12 2_666 . 119.4 ?
    C11 C12 H12 . . 119.4 ?
    N3 C13 N4 . . 110.2(2) ?
    N3 C13 H13 . . 124.9 ?
    N4 C13 H13 . . 124.9 ?
    C19 C14 N3 . . 106.2(2) ?
    C19 C14 C15 . . 121.6(2) ?
    N3 C14 C15 . . 132.2(2) ?
    C16 C15 C14 . . 116.0(3) ?
    C16 C15 H15 . . 122.0 ?
    C14 C15 H15 . . 122.0 ?
    C15 C16 C17 . . 122.3(3) ?
    C15 C16 H16 . . 118.9 ?
    C17 C16 H16 . . 118.9 ?
    C18 C17 C16 . . 121.9(3) ?
    C18 C17 H17 . . 119.1 ?
    C16 C17 H17 . . 119.1 ?
    C17 C18 C19 . . 116.6(3) ?
    C17 C18 H18 . . 121.7 ?
    C19 C18 H18 . . 121.7 ?
    C14 C19 N4 . . 106.3(2) ?
    C14 C19 C18 . . 121.6(2) ?
    N4 C19 C18 . . 132.1(2) ?
    C24 C20 C21 2_665 . 120.5(2) ?
    C24 C20 H20 2_665 . 119.7 ?
    C21 C20 H20 . . 119.7 ?
    C22 C21 C20 . . 120.4(2) ?
    C22 C21 H21 . . 119.8 ?
    C20 C21 H21 . . 119.8 ?
    C21 C22 C23 . . 120.6(2) ?
    C21 C22 S2 . . 117.66(17) ?
    C23 C22 S2 . . 121.65(16) ?
    C24 C23 C23 . 2_665 118.9(2) ?
    C24 C23 C22 . . 122.86(19) ?
    C23 C23 C22 2_665 . 118.2(2) ?
    C20 C24 C23 2_665 . 121.3(2) ?
    C20 C24 H24 2_665 . 119.3 ?
    C23 C24 H24 . . 119.3 ?
loop_
    _geom_hbond_atom_site_label_D
    _geom_hbond_atom_site_label_H
    _geom_hbond_atom_site_label_A
    _geom_hbond_site_symmetry_A
    _geom_hbond_distance_DH
    _geom_hbond_distance_HA
    _geom_hbond_distance_DA
    _geom_hbond_angle_DHA
    N1 H1A O7 1_546 0.898(10) 1.820(12) 2.708(3) 170(3)
    N2 H2A O4 1_656 0.887(18) 1.885(19) 2.762(3) 170(3)
    N3 H3A O3 1_455 0.895(10) 1.937(12) 2.812(3) 166(2)
    N4 H4A O8 2_666 0.899(10) 1.883(11) 2.771(3) 169(2)
    O7 H7B O5 1_565 0.852(10) 2.169(19) 2.839(3) 135(2)
    O8 H8A O2 1_545 0.844(10) 1.982(10) 2.826(3) 178(3)
    O7 H7A O1 . 0.853(10) 1.999(12) 2.823(3) 162(3)
    O8 H8B O6 . 0.847(10) 1.963(10) 2.809(3) 176(3)
    O9 H9B O1 2_666 0.863(10) 2.157(18) 2.970(3) 157(3)
