# Supplementary material for: Bis(benzimidazolium) naphthalene-1,5-disulfonate trihydrate
Source: Acta Crystallogr Sect E Struct Rep Online. 2008 Mar 5;64(Pt 4):o674. doi: 10.1107/S1600536808005916 (PMC2960975; doi:10.1107/S1600536808005916)
Supplement: Supplementary file 2 [file e-64-0o674-Isup2.hkl]

# 
# h,k,l, Fc-squared, Fo-squared, sigma(Fo-squared) and status flag 
# 
data_I
_shelx_title ' t in P-1' 
_shelx_refln_list_code          4 
_shelx_F_calc_maximum      203.93 
_exptl_crystal_F_000       604.00 
_reflns_d_resolution_high  0.8410 
 
loop_ 
 _symmetry_equiv_pos_as_xyz 
 'x, y, z' 
 '-x, -y, -z' 
 
_cell_length_a     8.3718 
_cell_length_b     9.8893 
_cell_length_c    17.0444 
_cell_angle_alpha  80.914 
_cell_angle_beta   87.557 
_cell_angle_gamma  73.641 
 
_shelx_F_squared_multiplier     1.000 
 
loop_ 
 _refln_index_h 
 _refln_index_k 
 _refln_index_l 
 _refln_F_squared_calc 
 _refln_F_squared_meas 
 _refln_F_squared_sigma 
 _refln_observed_status 
   1   0   0      461.01      517.06      9.65 o 
   2   0   0     2394.56     2241.79     23.87 o 
   3   0   0       26.35       22.85      2.57 o 
   4   0   0       77.75       78.91      4.34 o 
   5   0   0      141.64      138.39     11.92 o 
   6   0   0      410.83      443.31     11.68 o 
   7   0   0       16.85        8.77      6.22 o 
   8   0   0        9.49       14.51      7.30 o 
   9   0   0       61.69       64.39     11.52 o 
  -9   1   0        0.52        0.00      6.66 o 
  -8   1   0      137.59      100.28     12.40 o 
  -7   1   0        4.02        1.95      5.22 o 
  -6   1   0      121.40      135.88     11.60 o 
  -5   1   0       21.46       22.32      7.14 o 
  -4   1   0      119.22      124.22      5.12 o 
  -3   1   0      299.93      275.51      6.25 o 
  -2   1   0    41355.75    38052.54    783.27 o 
  -1   1   0     4703.81     4742.99     47.40 o 
   0   1   0      257.74      297.52      5.46 o 
   1   1   0     1101.71      896.12     13.80 o 
   2   1   0     3884.18     3695.59     36.96 o 
   3   1   0       68.32       51.86      3.55 o 
   4   1   0      860.29      829.47     13.94 o 
   5   1   0      181.55      193.76      7.30 o 
   6   1   0      101.29      111.47      6.92 o 
   7   1   0      830.42      796.68     17.40 o 
   8   1   0       14.29        4.11      5.82 o 
   9   1   0       65.93       51.91     10.29 o 
  -8   2   0        0.85        3.43      6.42 o 
  -7   2   0      102.57      110.80     12.32 o 
  -6   2   0        0.32        1.32      5.98 o 
  -5   2   0      406.30      377.51     16.63 o 
  -4   2   0     1024.65      944.66     12.75 o 
  -3   2   0      999.69      942.89     29.37 o 
  -2   2   0     3143.74     3261.30     58.81 o 
  -1   2   0    27559.52    26593.91   1085.26 o 
   0   2   0      745.65      740.42      9.90 o 
   1   2   0     3035.54     3263.08     32.15 o 
   2   2   0      892.54     1042.65     13.52 o 
   3   2   0     2047.41     1923.77     23.09 o 
   4   2   0      512.54      519.26     10.67 o 
   5   2   0        2.96        3.30      2.44 o 
   6   2   0      574.51      536.28     13.25 o 
   7   2   0       26.40       27.32      4.73 o 
   8   2   0       71.61       73.05      7.54 o 
   9   2   0      182.37      179.22     15.31 o 
  -8   3   0        2.72       15.71      8.89 o 
  -7   3   0       25.80       19.98      7.85 o 
  -6   3   0      575.43      610.28     24.08 o 
  -5   3   0       50.69       50.82     10.15 o 
  -4   3   0     2273.84     2261.70     33.50 o 
  -3   3   0     1042.90     1072.05     20.37 o 
  -2   3   0     1321.43     1308.43     19.95 o 
  -1   3   0     1065.45     1106.48     19.16 o 
   0   3   0       81.48      106.87      3.09 o 
   1   3   0     1082.66     1078.90     21.21 o 
   2   3   0     1954.49     1987.87     22.16 o 
   3   3   0      724.50      904.86     13.51 o 
   4   3   0       29.78       31.04      3.47 o 
   5   3   0       10.78       18.52      3.75 o 
   6   3   0       86.77       73.63      5.74 o 
   7   3   0      351.92      340.12     11.49 o 
   8   3   0      900.06      895.93     19.99 o 
   9   3   0        0.64        0.00      4.17 o 
  -8   4   0       10.67       14.67      8.77 o 
  -7   4   0        9.09       12.20      8.41 o 
  -6   4   0        3.59        5.46      6.26 o 
  -5   4   0       57.39       44.00     16.05 o 
  -4   4   0      220.55      212.33     11.56 o 
  -3   4   0      250.48      219.54      9.11 o 
  -2   4   0     1554.30     1539.34     33.81 o 
  -1   4   0      642.86      621.90      8.41 o 
   0   4   0      649.20      708.86      9.98 o 
   1   4   0        1.30        0.00      2.51 o 
   2   4   0      146.48      139.91      4.19 o 
   3   4   0     4552.67     5036.63     51.42 o 
   4   4   0       61.08       63.20      5.76 o 
   5   4   0      115.97      131.54      7.16 o 
   6   4   0      454.26      424.92     22.07 o 
   7   4   0      234.07      236.51      9.95 o 
   8   4   0       59.26       54.91      6.51 o 
   9   4   0       36.40       30.94      6.60 o 
  -7   5   0       85.45       88.83     13.64 o 
  -6   5   0        1.93        3.29      5.19 o 
  -5   5   0      369.55      343.69     14.06 o 
  -4   5   0      118.27      112.91      8.42 o 
  -3   5   0     2194.16     2096.61     32.13 o 
  -2   5   0       48.40       44.36      5.54 o 
  -1   5   0      316.36      313.63      6.18 o 
   0   5   0       62.65       68.01      3.34 o 
   1   5   0       25.70       32.46      2.71 o 
   2   5   0     1352.03     1482.96     18.55 o 
   3   5   0     1007.63     1007.54     14.70 o 
   4   5   0      130.86      152.93      5.85 o 
   5   5   0      317.89      313.76      9.29 o 
   6   5   0       51.30       46.52      5.06 o 
   7   5   0       15.58       20.77      6.78 o 
   8   5   0       14.02       23.48      8.13 o 
   9   5   0       16.35       10.77      6.78 o 
  -6   6   0       48.12       46.79      8.20 o 
  -5   6   0       77.28       64.56      8.13 o 
  -4   6   0      737.49      721.22     19.31 o 
  -3   6   0      467.57      474.14     14.29 o 
  -2   6   0      175.20      162.86      8.23 o 
  -1   6   0      216.90      209.27     12.74 o 
   0   6   0       27.39       37.49      2.92 o 
   1   6   0      117.54      107.15      4.34 o 
   2   6   0     3878.10     4078.29     67.88 o 
   3   6   0        0.14        0.84      3.71 o 
   4   6   0     1243.30     1257.68     31.94 o 
   5   6   0       30.36       25.76      6.62 o 
   6   6   0       68.21       72.65     10.21 o 
   7   6   0       23.17       25.44      7.74 o 
   8   6   0       14.52       10.69      6.78 o 
   9   6   0       62.50       81.30     13.00 o 
  -5   7   0      219.08      192.85     13.44 o 
  -4   7   0      274.89      261.80     18.30 o 
  -3   7   0      127.87      132.68      8.75 o 
  -2   7   0      269.82      247.82     17.98 o 
  -1   7   0        1.16        2.91      3.26 o 
   0   7   0       25.75       47.63      8.41 o 
   1   7   0      340.70      360.08     11.00 o 
   2   7   0       16.17       10.81      4.51 o 
   3   7   0      355.08      334.17     15.27 o 
   4   7   0     2041.51     2063.26     45.06 o 
   5   7   0      341.37      385.68     18.50 o 
   6   7   0       87.62       93.66     11.48 o 
   7   7   0       22.23       18.50      7.50 o 
   8   7   0        2.05        0.00      5.26 o 
   9   7   0        2.70        1.63      7.50 o 
  -5   8   0       16.18        8.56      8.81 o 
  -4   8   0       28.75       16.12      5.79 o 
  -3   8   0      152.57      181.51     25.56 o 
  -2   8   0        2.13        0.00      6.22 o 
  -1   8   0      315.37      287.12     19.50 o 
   0   8   0       13.74       29.74      8.49 o 
   1   8   0      141.78      140.39     13.80 o 
   2   8   0      201.95      190.78     20.20 o 
   3   8   0       84.56       96.77      9.73 o 
   4   8   0      416.00      397.48     18.74 o 
   5   8   0      243.80      259.85     15.91 o 
   6   8   0       50.97       58.65     10.25 o 
   7   8   0       19.63       35.41      9.13 o 
   8   8   0        0.35        3.11      7.06 o 
  -3   9   0        9.77        5.66      8.93 o 
  -2   9   0      238.40      229.26     20.45 o 
  -1   9   0       20.43       33.33     10.29 o 
   0   9   0      269.15      297.96     20.06 o 
   1   9   0      109.76      120.85     14.59 o 
   2   9   0       96.99       93.91      7.62 o 
   3   9   0        0.60        0.00      4.47 o 
   4   9   0      643.57      575.71     23.05 o 
   5   9   0        9.83        0.00      4.90 o 
   6   9   0      307.97      297.37     18.74 o 
   7   9   0       32.10       24.52      8.81 o 
   8   9   0       78.41       86.92     14.27 o 
  -2  10   0        5.63        1.12      8.61 o 
  -1  10   0      100.09       70.13     13.84 o 
   0  10   0      242.48      233.09     20.69 o 
   1  10   0        7.16        2.91      6.82 o 
   2  10   0        2.75        7.02      7.26 o 
   3  10   0       66.74       61.12      8.13 o 
   4  10   0       18.81       23.96      7.54 o 
   5  10   0      125.47      148.96     14.39 o 
   6  10   0      259.74      281.74     19.46 o 
   7  10   0        0.31        0.00      5.14 o 
   0  11   0        6.19        0.48      7.81 o 
   1  11   0       24.49       26.00     10.01 o 
   2  11   0        0.50        2.11      7.89 o 
   3  11   0       17.47       13.80      8.29 o 
   4  11   0        6.04        7.56      4.86 o 
   5  11   0       54.17       47.33     10.37 o 
  -5 -11   1       64.84       61.20     11.20 o 
  -4 -11   1      142.02      122.54     16.61 o 
  -3 -11   1       13.12       15.03      8.89 o 
  -2 -11   1        0.47        3.95      8.05 o 
  -1 -11   1        3.80        2.35      7.81 o 
   0 -11   1      125.63      133.73     18.46 o 
  -7 -10   1       28.70       18.02      9.05 o 
  -6 -10   1        4.44        0.00      6.90 o 
  -5 -10   1       39.96       42.46      9.65 o 
  -4 -10   1      157.52      161.36     13.68 o 
  -3 -10   1       93.78       89.55      8.42 o 
  -2 -10   1      291.96      292.30     21.81 o 
  -1 -10   1      287.99      287.64     21.49 o 
   0 -10   1        0.87        0.00      6.46 o 
   1 -10   1       31.13       27.03     10.49 o 
   2 -10   1       44.37       23.36     10.96 o 
  -8  -9   1      102.84      124.24     15.87 o 
  -7  -9   1      124.99      131.54     15.55 o 
  -6  -9   1       56.81       53.23     10.57 o 
  -5  -9   1        3.43        4.82      5.26 o 
  -4  -9   1      431.51      422.80     19.90 o 
  -3  -9   1      125.28      117.90      9.71 o 
  -2  -9   1      319.99      313.79     12.10 o 
  -1  -9   1       32.12       24.96      9.09 o 
   0  -9   1       28.63       34.09     10.13 o 
   1  -9   1      277.55      279.02     20.45 o 
   2  -9   1       27.43       26.32     10.65 o 
   3  -9   1       95.31       79.23     15.51 o 
  -8  -8   1      203.87      189.11     17.66 o 
  -7  -8   1        9.13        5.78      6.66 o 
  -6  -8   1       53.06       57.85     10.33 o 
  -5  -8   1       18.02       16.27      6.30 o 
  -4  -8   1       55.96       48.17      8.57 o 
  -3  -8   1      203.40      204.10     12.96 o 
  -2  -8   1      688.62      684.01     17.11 o 
  -1  -8   1      565.71      611.68     26.83 o 
   0  -8   1      448.59      464.47     23.44 o 
   1  -8   1      227.71      232.21     17.50 o 
   2  -8   1        2.66        4.94      6.54 o 
   3  -8   1       11.20        8.53      8.01 o 
   4  -8   1       17.15       10.59      5.36 o 
  -9  -7   1       94.09      138.75     16.31 o 
  -8  -7   1        0.81        1.12      6.30 o 
  -7  -7   1       99.33      128.87     14.00 o 
  -6  -7   1      103.83      155.02     13.76 o 
  -5  -7   1      140.66      134.37     12.36 o 
  -4  -7   1      147.96      152.91     12.08 o 
  -3  -7   1       10.94        7.62      4.78 o 
  -2  -7   1      657.07      726.23     21.61 o 
  -1  -7   1      367.59      356.79     11.10 o 
   0  -7   1      568.55      594.65     24.44 o 
   1  -7   1      726.77      731.47     16.21 o 
   2  -7   1        3.20        0.00      3.13 o 
   3  -7   1        1.35        5.06      4.06 o 
   4  -7   1       31.75       24.32      6.10 o 
   5  -7   1       28.25       31.16      6.73 o 
  -9  -6   1        7.12        5.18      7.38 o 
  -8  -6   1      227.47      191.47     16.23 o 
  -7  -6   1       12.22        7.93      5.46 o 
  -6  -6   1        3.64        2.67      5.22 o 
  -5  -6   1      367.79      358.01     17.26 o 
  -4  -6   1       80.81       84.21      9.01 o 
  -3  -6   1        1.64        2.99      3.75 o 
  -2  -6   1     1234.90     1238.46     28.39 o 
  -1  -6   1      354.26      386.99      7.35 o 
   0  -6   1       28.13       36.34      6.67 o 
   1  -6   1       68.15       69.98      8.07 o 
   2  -6   1       41.13       47.03      5.23 o 
   3  -6   1        2.45        9.01      4.56 o 
   4  -6   1       36.42       50.94     11.98 o 
   5  -6   1        8.26        9.50      5.63 o 
   6  -6   1       61.79       68.36     16.79 o 
  -9  -5   1        3.80        0.00      5.18 o 
  -8  -5   1      284.93      329.90     18.90 o 
  -7  -5   1      119.92      112.48     12.04 o 
  -6  -5   1      681.92      672.36     23.92 o 
  -5  -5   1       58.11       68.07      4.85 o 
  -4  -5   1        0.06        0.37      2.00 o 
  -3  -5   1       86.74       91.18      3.82 o 
  -2  -5   1       76.92       65.02      2.87 o 
  -1  -5   1      114.67      103.34      3.63 o 
   0  -5   1      205.02      201.18      5.05 o 
   1  -5   1      206.92      196.26      5.14 o 
   2  -5   1       35.32       35.86      4.61 o 
   3  -5   1        2.96        3.62      3.79 o 
   4  -5   1      171.11      174.44      9.96 o 
   5  -5   1      192.28      195.27     10.97 o 
   6  -5   1        0.37        0.00      6.96 o 
   7  -5   1       91.43       84.25     13.00 o 
  -9  -4   1       90.44       87.24     12.12 o 
  -8  -4   1      127.44      118.59      8.23 o 
  -7  -4   1        9.20        3.39      3.60 o 
  -6  -4   1       47.80       62.81      8.57 o 
  -5  -4   1       42.16       36.45      5.16 o 
  -4  -4   1      250.22      263.00      7.26 o 
  -3  -4   1       61.81       76.23      4.23 o 
  -2  -4   1      610.50      601.04      8.66 o 
  -1  -4   1     2788.63     2875.80     29.91 o 
   0  -4   1       29.86       32.35      2.17 o 
   1  -4   1      129.86      104.84      3.61 o 
   2  -4   1      197.89      200.64      7.77 o 
   3  -4   1       91.61       90.84      9.03 o 
   4  -4   1       59.40       53.85      6.41 o 
   5  -4   1       79.65       75.91      7.75 o 
   6  -4   1        6.59        6.06      7.26 o 
   7  -4   1        1.13        8.69      8.57 o 
  -9  -3   1      246.14      256.70     15.61 o 
  -8  -3   1        1.11        0.00      4.29 o 
  -7  -3   1       24.84       34.27      5.29 o 
  -6  -3   1      799.53      793.62     16.69 o 
  -5  -3   1      327.37      295.44     14.37 o 
  -4  -3   1        0.26        2.39      3.01 o 
  -3  -3   1       94.48       88.87      7.54 o 
  -2  -3   1       19.60       22.10      1.86 o 
  -1  -3   1     1419.59     1450.97     16.19 o 
   0  -3   1      395.40      353.35      5.50 o 
   1  -3   1       53.74       56.15      3.60 o 
   2  -3   1      162.09      156.66      6.44 o 
   3  -3   1     4031.28     4095.13     48.99 o 
   4  -3   1      476.95      475.15     13.67 o 
   5  -3   1      218.79      194.10     10.06 o 
   6  -3   1      109.75      119.14     12.48 o 
   7  -3   1        4.58        7.74      7.81 o 
   8  -3   1       80.63      101.91     14.43 o 
  -9  -2   1       26.76       21.29      8.13 o 
  -8  -2   1       44.11       36.17      5.65 o 
  -7  -2   1      229.66      230.78      9.66 o 
  -6  -2   1      124.81      106.58     11.02 o 
  -5  -2   1      265.52      266.16     10.45 o 
  -4  -2   1     3282.81     3210.64     36.33 o 
  -3  -2   1     7439.59     7309.69     83.25 o 
  -2  -2   1      103.92      101.12      3.48 o 
  -1  -2   1      547.20      608.61     13.08 o 
   0  -2   1      743.12      760.69      8.09 o 
   1  -2   1     5626.88     5253.16     74.70 o 
   2  -2   1      831.04      779.31     13.38 o 
   3  -2   1      193.36      223.63      7.99 o 
   4  -2   1      641.67      630.98     10.08 o 
   5  -2   1      162.54      175.24     12.44 o 
   6  -2   1        4.07        0.56      5.98 o 
   7  -2   1      135.13      124.16     13.40 o 
   8  -2   1        5.08        8.61      6.98 o 
  -9  -1   1        1.02        1.00      6.90 o 
  -8  -1   1       11.03        0.72      5.34 o 
  -7  -1   1       49.60       46.75      5.68 o 
  -6  -1   1      736.47      718.99     15.29 o 
  -5  -1   1     3441.54     3200.06     63.06 o 
  -4  -1   1       13.50        9.92      2.49 o 
  -3  -1   1      601.82      561.58      9.88 o 
  -2  -1   1     9576.25     9449.63     87.80 o 
  -1  -1   1      278.75      247.25      4.98 o 
   0  -1   1      880.38      849.83     12.84 o 
   1  -1   1     2239.67     2330.36     25.48 o 
   2  -1   1    10184.86    10479.70    102.31 o 
   3  -1   1      715.62      641.21     18.50 o 
   4  -1   1     1535.39     1452.72     19.90 o 
   5  -1   1        6.40        9.20      2.89 o 
   6  -1   1       17.61       23.21      6.66 o 
   7  -1   1       75.40       70.41     10.33 o 
   8  -1   1        2.25        9.85      7.10 o 
   9  -1   1       36.47       38.28      9.69 o 
  -9   0   1       37.28       34.13      9.05 o 
  -8   0   1       16.14       11.64      6.82 o 
  -7   0   1       21.73        9.33      6.58 o 
  -6   0   1      179.52      181.88     13.28 o 
  -5   0   1       26.54       35.38      3.96 o 
  -4   0   1     1470.88     1431.58     31.56 o 
  -3   0   1     1266.57     1210.11     16.11 o 
  -2   0   1      573.49      660.02      9.58 o 
  -1   0   1     1713.48     1705.37     24.80 o 
   1   0   1        7.41        9.09      1.56 o 
   2   0   1     3925.52     3654.43     52.59 o 
   3   0   1      263.31      284.41     10.37 o 
   4   0   1      705.92      741.15     13.02 o 
   5   0   1      647.38      581.96     18.34 o 
   6   0   1      128.75      143.25      9.97 o 
   7   0   1        5.76        0.16      5.54 o 
   8   0   1       30.43       34.53      9.09 o 
   9   0   1        0.65        0.00      5.34 o 
  -9   1   1        2.67        2.55      6.58 o 
  -8   1   1        0.46        0.00      5.58 o 
  -7   1   1        1.52        4.74      5.74 o 
  -6   1   1      151.58      134.49     11.40 o 
  -5   1   1      267.50      273.89      8.28 o 
  -4   1   1      241.79      291.86      7.52 o 
  -3   1   1      377.02      390.11      7.64 o 
  -2   1   1     2947.99     3013.82     33.78 o 
  -1   1   1     1258.97     1224.27     22.09 o 
   0   1   1       36.09       31.78      2.07 o 
   1   1   1      202.85      231.66      5.74 o 
   2   1   1      553.35      479.22     11.08 o 
   3   1   1     1092.12      951.53     14.05 o 
   4   1   1      796.88      756.17     13.32 o 
   5   1   1      207.54      188.11      7.36 o 
   6   1   1      228.44      213.93      8.67 o 
   7   1   1       36.93       33.33      8.37 o 
   8   1   1       25.33       37.04      8.81 o 
   9   1   1       19.82       29.86      9.01 o 
  -8   2   1        8.90       17.50      7.18 o 
  -7   2   1       61.61       56.82      9.93 o 
  -6   2   1      300.12      299.36     16.47 o 
  -5   2   1       21.70       18.46      6.38 o 
  -4   2   1       70.89       66.25      4.41 o 
  -3   2   1      195.32      180.49     10.55 o 
  -2   2   1       59.92       46.53      3.81 o 
  -1   2   1      362.67      337.60      7.39 o 
   0   2   1     3608.56     3592.26     52.15 o 
   1   2   1       42.10       38.46      2.38 o 
   2   2   1      135.10      147.31      5.14 o 
   3   2   1      536.05      492.97      9.57 o 
   4   2   1      214.88      220.09      7.10 o 
   5   2   1      341.93      325.31     13.94 o 
   6   2   1      904.68      868.54     17.27 o 
   7   2   1       17.62       15.06      4.30 o 
   8   2   1       16.84        9.58      4.29 o 
   9   2   1        0.21        0.00      5.70 o 
  -8   3   1       51.17       42.94     10.73 o 
  -7   3   1      210.74      237.72     17.18 o 
  -6   3   1       11.81       10.77      6.46 o 
  -5   3   1        0.15        0.00      5.22 o 
  -4   3   1      251.80      243.84     23.94 o 
  -3   3   1     2016.70     1945.02     28.13 o 
  -2   3   1      365.03      333.82     13.64 o 
  -1   3   1     1187.27     1028.26     15.47 o 
   0   3   1       86.19       76.34      3.13 o 
   1   3   1      104.84      113.37      5.38 o 
   2   3   1      939.76      963.59     17.14 o 
   3   3   1       47.70       53.16      3.44 o 
   4   3   1     3405.56     3488.94     39.70 o 
   5   3   1     1015.51     1010.68     17.65 o 
   6   3   1      295.43      316.98     10.45 o 
   7   3   1     1198.71     1156.29     22.91 o 
   8   3   1      149.74      164.29      9.39 o 
   9   3   1        1.28        6.91      4.62 o 
  -8   4   1       68.33       71.61     13.60 o 
  -7   4   1      156.96      154.30     15.43 o 
  -6   4   1       47.22       46.21      9.37 o 
  -5   4   1      804.29      757.02     19.50 o 
  -4   4   1       40.06       41.21      6.04 o 
  -3   4   1      101.90       94.50      9.29 o 
  -2   4   1      729.18      728.64     14.75 o 
  -1   4   1     1097.00     1136.85     20.51 o 
   0   4   1      299.68      356.81      6.20 o 
   1   4   1      575.93      584.02      9.54 o 
   2   4   1     1449.32     1494.01     18.65 o 
   3   4   1      860.10      823.45     22.59 o 
   4   4   1      148.95      159.09      6.11 o 
   5   4   1      240.45      253.53      9.11 o 
   6   4   1      881.83      840.22     17.14 o 
   7   4   1      534.73      534.87     24.76 o 
   8   4   1      132.24      136.60      8.86 o 
   9   4   1       49.88       53.31     10.23 o 
  -7   5   1      120.01      133.09     15.47 o 
  -6   5   1       20.54       16.24      7.02 o 
  -5   5   1      112.29      125.62      9.67 o 
  -4   5   1      502.62      480.56     15.05 o 
  -3   5   1      670.25      655.78     27.11 o 
  -2   5   1      846.64      841.96     16.95 o 
  -1   5   1      133.12      135.49      5.40 o 
   0   5   1     2269.79     2305.23     22.90 o 
   1   5   1       56.05       58.51      3.47 o 
   2   5   1     2910.72     3022.56     33.44 o 
   3   5   1      103.77      115.64      4.92 o 
   4   5   1        7.63        4.57      2.35 o 
   5   5   1      641.72      686.50     14.29 o 
   6   5   1      164.28      160.68      7.90 o 
   7   5   1       13.20       13.87      4.30 o 
   8   5   1       14.65        8.81      6.46 o 
   9   5   1        0.86        0.00      5.54 o 
  -6   6   1       94.33       82.71      9.64 o 
  -5   6   1        6.50        7.29     12.32 o 
  -4   6   1       76.04       70.98      7.52 o 
  -3   6   1       87.33       65.69      6.81 o 
  -2   6   1      354.36      358.39     11.55 o 
  -1   6   1       90.12       92.98      8.11 o 
   0   6   1      805.52      810.58     11.77 o 
   1   6   1     1142.53     1114.29     16.45 o 
   2   6   1      449.48      468.47      9.67 o 
   3   6   1       68.70       65.07      4.04 o 
   4   6   1        9.39        8.29      2.63 o 
   5   6   1       47.79       40.39      7.78 o 
   6   6   1      234.39      193.38     13.76 o 
   7   6   1      191.55      178.87     14.00 o 
   8   6   1       67.14       70.33     11.40 o 
   9   6   1      105.99       91.83     14.35 o 
  -5   7   1        4.41        7.93      5.41 o 
  -4   7   1        9.37        4.15      4.87 o 
  -3   7   1       81.88       75.90      7.33 o 
  -2   7   1       46.26       42.38     14.35 o 
  -1   7   1      364.15      346.54     12.98 o 
   0   7   1      418.65      433.30     11.60 o 
   1   7   1      628.54      649.59     11.05 o 
   2   7   1      426.72      400.71     15.31 o 
   3   7   1      778.50      732.77     22.77 o 
   4   7   1      138.46      139.47     11.68 o 
   5   7   1       46.44       25.88      7.10 o 
   6   7   1       93.68      119.46     12.60 o 
   7   7   1       21.29       13.56      6.26 o 
   8   7   1       14.09       16.51      7.74 o 
   9   7   1      106.22      127.83     16.03 o 
  -5   8   1       52.61       59.59     20.47 o 
  -4   8   1      123.10      135.18     10.29 o 
  -3   8   1       33.94       29.88     11.06 o 
  -2   8   1        7.67        3.35      4.06 o 
  -1   8   1      155.72      141.39     14.51 o 
   0   8   1        6.99        4.70      5.98 o 
   1   8   1      671.38      654.58     27.31 o 
   2   8   1      411.21      410.73     12.83 o 
   3   8   1        6.82        2.75      4.74 o 
   4   8   1       80.54       73.28      9.85 o 
   5   8   1       13.76       22.05      6.94 o 
   6   8   1        2.10       13.52      6.22 o 
   7   8   1      315.11      327.27     20.06 o 
   8   8   1      119.29      116.23     15.35 o 
  -3   9   1       41.43       41.23     12.04 o 
  -2   9   1        2.56        5.42      8.25 o 
  -1   9   1      151.38      130.22     15.51 o 
   0   9   1       22.80       21.09      8.53 o 
   1   9   1       52.97       72.69     12.08 o 
   2   9   1       14.71       15.87      7.38 o 
   3   9   1      533.35      548.16     20.89 o 
   4   9   1      102.26       88.95     10.73 o 
   5   9   1        2.36        6.38      5.58 o 
   6   9   1       49.52       45.69      9.33 o 
   7   9   1        5.65        0.00      5.50 o 
   8   9   1       59.08       88.04     14.07 o 
  -2  10   1        2.37        3.19      9.13 o 
  -1  10   1        3.44        0.00      7.22 o 
   0  10   1       48.03       52.47     11.96 o 
   1  10   1      237.11      211.12     19.18 o 
   2  10   1       99.60      101.12     14.87 o 
   3  10   1      227.18      222.49     11.23 o 
   4  10   1      180.07      158.21     13.84 o 
   5  10   1       88.48       92.06     12.24 o 
   6  10   1        0.15        0.00      6.02 o 
   7  10   1       87.74      118.50     15.15 o 
   0  11   1       42.92       42.78     12.32 o 
   1  11   1       44.68       52.99     13.32 o 
   2  11   1        5.74        8.77      7.89 o 
   3  11   1       49.31       54.23     12.00 o 
   4  11   1       60.68       54.28      7.58 o 
   5  11   1       20.20       12.32      7.10 o 
  -5 -11   2      139.40      147.09     15.03 o 
  -4 -11   2      111.74       76.98      8.82 o 
  -3 -11   2       51.22       52.91     13.00 o 
  -2 -11   2       15.67       14.11      8.85 o 
  -1 -11   2        0.01       16.79      9.77 o 
  -6 -10   2      393.75      416.70     22.77 o 
  -5 -10   2       44.55       25.24      8.29 o 
  -4 -10   2      130.50      141.03     13.20 o 
  -3 -10   2        0.54        4.83      4.50 o 
  -2 -10   2       20.36       11.12      7.89 o 
  -1 -10   2       24.84       27.63      9.93 o 
   0 -10   2       58.41       49.52     12.24 o 
   1 -10   2      104.92      121.41     17.07 o 
   2 -10   2      160.57      160.48     19.90 o 
  -7  -9   2      102.32      102.27     14.39 o 
  -6  -9   2      119.08      125.52     14.31 o 
  -5  -9   2      173.02      202.83     15.31 o 
  -4  -9   2       35.42       25.20      7.34 o 
  -3  -9   2       93.04       81.56      8.69 o 
  -2  -9   2       33.62       30.68      5.50 o 
  -1  -9   2       34.48       31.38      9.21 o 
   0  -9   2       99.28      112.36     14.99 o 
   1  -9   2      369.48      335.48     23.05 o 
   2  -9   2        0.35        3.91      8.05 o 
   3  -9   2        1.06        3.51      8.17 o 
  -8  -8   2       77.30       80.14     13.40 o 
  -7  -8   2        4.33        0.00      5.82 o 
  -6  -8   2        7.63        0.00      4.86 o 
  -5  -8   2      156.52      170.41     13.36 o 
  -4  -8   2      637.54      599.91     22.89 o 
  -3  -8   2      340.66      344.41     16.39 o 
  -2  -8   2        7.36        6.39      3.92 o 
  -1  -8   2      142.38      143.22      8.33 o 
   0  -8   2      162.41      149.16     14.87 o 
   1  -8   2       74.00       70.61     12.04 o 
   2  -8   2       82.51       69.38     12.80 o 
   3  -8   2      141.99      128.75     16.59 o 
   4  -8   2        1.43        0.00      7.93 o 
  -9  -7   2       65.61       79.07     13.48 o 
  -8  -7   2       35.18        5.62      7.22 o 
  -7  -7   2       24.21       21.89      7.38 o 
  -6  -7   2        0.60       12.76      6.14 o 
  -5  -7   2      635.73      625.95     23.80 o 
  -4  -7   2      266.32      232.69     14.23 o 
  -3  -7   2       91.40       82.02      8.97 o 
  -2  -7   2       42.92       38.20      5.00 o 
  -1  -7   2      318.33      317.32     12.86 o 
   0  -7   2      263.88      264.55     17.14 o 
   1  -7   2      519.14      525.19     24.00 o 
   2  -7   2      367.31      383.04     12.52 o 
   3  -7   2      394.64      393.06     28.61 o 
   4  -7   2      168.39      192.39     11.31 o 
   5  -7   2       42.64       36.24      7.31 o 
  -9  -6   2        6.97       17.42      8.09 o 
  -8  -6   2       43.77       41.87      9.13 o 
  -7  -6   2      397.98      333.17     18.46 o 
  -6  -6   2      101.10       83.05     10.45 o 
  -5  -6   2      266.98      244.26     14.27 o 
  -4  -6   2      205.38      237.20     13.48 o 
  -3  -6   2       15.79       10.61      4.55 o 
  -2  -6   2       84.70      112.52      8.65 o 
  -1  -6   2        1.35        0.61      2.53 o 
   0  -6   2        8.31        7.85      2.78 o 
   1  -6   2       27.26       26.37      5.32 o 
   2  -6   2      153.91      154.37      8.09 o 
   3  -6   2       99.95      104.46     22.09 o 
   4  -6   2      116.95      101.57      8.46 o 
   5  -6   2      148.38      125.63     10.03 o 
   6  -6   2      123.49      115.73     10.72 o 
  -9  -5   2      315.34      285.72     18.82 o 
  -8  -5   2       25.44       22.41      7.58 o 
  -7  -5   2       20.96       34.85      8.25 o 
  -6  -5   2       68.05       78.35      9.85 o 
  -5  -5   2       14.63       15.07      5.22 o 
  -4  -5   2      160.87      141.15     10.13 o 
  -3  -5   2     1867.16     1960.31     39.43 o 
  -2  -5   2     1019.53     1126.15     26.00 o 
  -1  -5   2     1108.23     1202.51     13.53 o 
   0  -5   2       30.33       33.04      3.15 o 
   1  -5   2      172.44      173.68      5.15 o 
   2  -5   2      286.97      266.82      9.26 o 
   3  -5   2        0.10        4.42      3.84 o 
   4  -5   2     1513.52     1521.39     28.12 o 
   5  -5   2       36.77       35.09      6.58 o 
   6  -5   2       22.54       36.11      9.87 o 
   7  -5   2        0.17        0.00      8.01 o 
  -9  -4   2        6.67        0.00      5.94 o 
  -8  -4   2        0.81        0.00      4.86 o 
  -7  -4   2      156.53      177.25      8.62 o 
  -6  -4   2       14.28        4.46      4.74 o 
  -5  -4   2      333.56      339.96     10.45 o 
  -4  -4   2      421.26      370.63      9.83 o 
  -3  -4   2     3916.25     4144.87     42.70 o 
  -2  -4   2     2366.42     2458.35     42.82 o 
  -1  -4   2     1350.41     1413.50     16.30 o 
   0  -4   2       36.28       44.86      2.45 o 
   1  -4   2      283.12      286.50     10.44 o 
   2  -4   2        1.67       13.59      2.68 o 
   3  -4   2      632.32      619.64     21.39 o 
   4  -4   2      180.94      191.60      9.87 o 
   5  -4   2      110.66       96.88     20.63 o 
   6  -4   2      268.55      289.03     17.30 o 
   7  -4   2       14.66        7.85      8.53 o 
  -9  -3   2        5.67        8.02      4.85 o 
  -8  -3   2       16.50        8.67      5.50 o 
  -7  -3   2       37.71       32.05      5.21 o 
  -6  -3   2      178.26      171.28      7.65 o 
  -5  -3   2     1580.03     1617.66     23.26 o 
  -4  -3   2      194.84      196.32      6.36 o 
  -3  -3   2    10430.64    10802.61    101.85 o 
  -2  -3   2     5810.10     6656.33    113.64 o 
  -1  -3   2      295.60      274.96      9.61 o 
   0  -3   2     1422.98     1426.79     14.35 o 
   1  -3   2       24.14       23.12      2.02 o 
   2  -3   2       16.78       20.65      2.08 o 
   3  -3   2      415.23      398.77     11.32 o 
   4  -3   2       40.65       30.79      7.08 o 
   5  -3   2      135.19      133.48      9.02 o 
   6  -3   2      159.46      133.49     13.16 o 
   7  -3   2       11.01        3.87      7.10 o 
   8  -3   2       16.86        3.91      7.97 o 
  -9  -2   2       22.20        5.66      6.66 o 
  -8  -2   2      329.57      325.19     11.93 o 
  -7  -2   2     1138.75     1138.00     24.08 o 
  -6  -2   2       87.66       92.52      6.20 o 
  -5  -2   2       31.46       31.27      3.83 o 
  -4  -2   2     1578.96     1721.80     22.66 o 
  -3  -2   2      698.17      719.67     23.33 o 
  -2  -2   2     4952.06     4928.25     48.17 o 
  -1  -2   2     7292.74     7823.17    105.78 o 
   0  -2   2      396.51      379.25      5.28 o 
   1  -2   2      464.21      469.78     27.98 o 
   2  -2   2       73.21       78.84      3.07 o 
   3  -2   2      423.24      465.10     12.54 o 
   4  -2   2      357.69      334.81     11.72 o 
   5  -2   2      323.13      341.66     15.75 o 
   6  -2   2      524.88      562.87     22.57 o 
   7  -2   2        9.37       12.68      8.01 o 
   8  -2   2       14.91       17.11      8.85 o 
  -9  -1   2      173.71      182.14     15.51 o 
  -8  -1   2       81.31       69.46     10.05 o 
  -7  -1   2        1.82        4.97      3.45 o 
  -6  -1   2        6.35        5.80      3.22 o 
  -5  -1   2     1026.82      964.19     16.79 o 
  -4  -1   2       90.00      111.33      5.20 o 
  -3  -1   2       11.65       16.43      2.45 o 
  -2  -1   2      611.78      626.99      9.83 o 
  -1  -1   2      445.25      457.88      6.48 o 
   0  -1   2     6839.25     6848.90     63.88 o 
   1  -1   2       77.10       69.22      2.57 o 
   2  -1   2        7.94       22.40      2.99 o 
   3  -1   2      980.75      986.78     16.84 o 
   4  -1   2      298.02      302.39     13.00 o 
   5  -1   2      723.88      667.91     13.53 o 
   6  -1   2      182.10      184.89     12.92 o 
   7  -1   2       27.12       26.59      7.97 o 
   8  -1   2       24.32       16.59      7.42 o 
   9  -1   2        7.22        0.08      7.06 o 
  -9   0   2        0.21        0.00      5.46 o 
  -8   0   2      118.02       90.07     11.52 o 
  -7   0   2      571.61      491.82     20.25 o 
  -6   0   2       42.13       45.05     10.07 o 
  -5   0   2      583.24      582.39     12.40 o 
  -4   0   2     2403.27     2517.51     37.92 o 
  -3   0   2      224.82      227.99      9.27 o 
  -1   0   2     5548.53     5466.02     72.17 o 
   0   0   2     6180.51     5917.05     78.03 o 
   1   0   2      525.23      553.06     11.12 o 
   2   0   2       45.04       45.77      4.27 o 
   3   0   2        0.11        0.00      2.75 o 
   4   0   2        7.94        7.22      3.87 o 
   5   0   2     2449.59     2375.50     30.88 o 
   6   0   2        3.79        4.87      3.29 o 
   7   0   2      425.00      425.35     19.98 o 
   8   0   2       36.97       42.03      9.09 o 
   9   0   2       12.29        5.62      6.82 o 
  -9   1   2        3.64       12.72      7.02 o 
  -8   1   2       35.10       38.84      8.49 o 
  -7   1   2        8.57        5.54      5.82 o 
  -6   1   2      250.72      250.36     14.19 o 
  -5   1   2      804.81      852.57     46.47 o 
  -4   1   2       26.91       25.56      2.99 o 
  -3   1   2        7.30        4.34      1.80 o 
  -2   1   2    13029.17    13397.47    130.88 o 
  -1   1   2      486.43      502.87      8.00 o 
   0   1   2     8248.18     8328.31    108.05 o 
   1   1   2    22455.96    21534.84    279.02 o 
   2   1   2     3668.20     3788.28     54.23 o 
   3   1   2       10.65       28.43      4.35 o 
   4   1   2       26.46       23.29      4.90 o 
   5   1   2       11.81       18.85      3.56 o 
   6   1   2      503.43      462.84     12.54 o 
   7   1   2       33.15       26.75      4.80 o 
   8   1   2      177.74      188.28     14.51 o 
   9   1   2        7.85        7.46      7.34 o 
  -8   2   2       13.53        5.70      5.98 o 
  -7   2   2        0.24        1.12      5.34 o 
  -6   2   2      280.42      272.45     15.71 o 
  -5   2   2      217.60      210.48     12.48 o 
  -4   2   2      992.26     1041.85     15.10 o 
  -3   2   2      345.59      366.43     12.28 o 
  -2   2   2       46.60       43.90      3.70 o 
  -1   2   2    41589.39    39506.15    419.28 o 
   0   2   2      774.85      827.56     16.35 o 
   1   2   2      836.38      806.93     15.07 o 
   2   2   2     8271.50     7898.49    104.62 o 
   3   2   2       55.48       40.19      4.43 o 
   4   2   2      298.84      308.58      8.65 o 
   5   2   2      187.92      185.97      7.50 o 
   6   2   2        6.74        0.00      3.00 o 
   7   2   2       15.80        7.78      3.88 o 
   8   2   2      302.07      310.68     11.89 o 
   9   2   2        6.90        1.32      6.66 o 
  -8   3   2        7.14        9.37      7.06 o 
  -7   3   2       65.67       63.08     11.04 o 
  -6   3   2      217.73      201.91     14.75 o 
  -5   3   2       91.93      129.07     11.16 o 
  -4   3   2       22.59       19.64      4.52 o 
  -3   3   2     5950.88     5909.16     65.70 o 
  -2   3   2      121.83      125.22      5.74 o 
  -1   3   2      145.48      136.44      5.32 o 
   0   3   2     1409.38     1584.65     19.85 o 
   1   3   2    11035.72    10823.06    140.75 o 
   2   3   2      117.75      138.60      4.68 o 
   3   3   2     1134.81     1151.81     16.61 o 
   4   3   2      976.70      916.71     18.18 o 
   5   3   2      685.26      673.29     20.10 o 
   6   3   2       41.25       44.85      5.26 o 
   7   3   2      121.46      129.80      8.13 o 
   8   3   2      167.82      164.30      9.58 o 
   9   3   2       80.53       73.69      7.89 o 
  -8   4   2        0.22        0.00      7.89 o 
  -7   4   2       20.50        7.30      8.21 o 
  -6   4   2        7.57       11.40      6.94 o 
  -5   4   2     1106.67     1076.71     23.75 o 
  -4   4   2       19.35       29.65      5.40 o 
  -3   4   2     1148.33     1156.01     21.04 o 
  -2   4   2     1572.37     1568.12     23.77 o 
  -1   4   2      207.98      181.94      6.54 o 
   0   4   2       66.93       81.00      5.15 o 
   1   4   2     2169.18     2320.15     26.23 o 
   2   4   2     4053.27     4108.93     43.03 o 
   3   4   2       15.36       21.35      2.99 o 
   4   4   2      109.53      123.53      5.71 o 
   5   4   2       26.75       39.43      4.40 o 
   6   4   2       54.49       55.56      7.06 o 
   7   4   2       63.21       69.83      6.64 o 
   8   4   2      403.37      436.60     14.24 o 
   9   4   2        3.88        2.55      4.51 o 
  -7   5   2       18.96       18.46      9.25 o 
  -6   5   2       26.25       39.23      9.53 o 
  -5   5   2      148.90      140.06      9.78 o 
  -4   5   2      132.74      130.97      9.15 o 
  -3   5   2      159.93      145.94      8.28 o 
  -2   5   2      716.20      725.78     19.20 o 
  -1   5   2      217.03      215.12      5.00 o 
   0   5   2      100.24      120.92      4.12 o 
   1   5   2      341.04      392.80      8.52 o 
   2   5   2     1351.46     1352.87     18.69 o 
   3   5   2      849.67      935.82     15.19 o 
   4   5   2      520.19      557.13     11.98 o 
   5   5   2       84.04       81.62      6.72 o 
   6   5   2       97.65      110.46      7.19 o 
   7   5   2      151.53      134.20      8.18 o 
   8   5   2      111.09      124.72     11.24 o 
   9   5   2       47.58       67.58     11.76 o 
  -6   6   2       13.23        4.32      5.61 o 
  -5   6   2       82.34       74.70      8.35 o 
  -4   6   2        8.80        5.16      4.81 o 
  -3   6   2      944.73      895.20     20.16 o 
  -2   6   2      361.49      355.26     11.76 o 
  -1   6   2      137.78      137.71      9.11 o 
   0   6   2      497.24      506.77      9.86 o 
   1   6   2     1441.49     1444.08     17.30 o 
   2   6   2       28.99       35.12      3.46 o 
   3   6   2     1247.40     1222.89     18.52 o 
   4   6   2      108.57      102.80      5.78 o 
   5   6   2        2.69        3.73      5.00 o 
   6   6   2      412.28      440.67     20.61 o 
   7   6   2      158.67      177.03     15.11 o 
   8   6   2        0.30        0.00      5.18 o 
   9   6   2      151.62      153.43     15.91 o 
  -6   7   2        5.62        7.32      6.33 o 
  -5   7   2       24.52       11.25      5.89 o 
  -4   7   2      175.55      165.35     10.52 o 
  -3   7   2      323.26      357.23     19.74 o 
  -2   7   2      252.25      242.38     10.39 o 
  -1   7   2      262.11      260.33     16.15 o 
   0   7   2      659.50      690.17     24.36 o 
   1   7   2       11.00        9.48      2.44 o 
   2   7   2       88.24       81.28     11.72 o 
   3   7   2      724.89      732.65     22.81 o 
   4   7   2       76.39       70.65      9.17 o 
   5   7   2       24.58       19.50      6.34 o 
   6   7   2        7.23        1.32      5.06 o 
   7   7   2        4.08        4.15      5.42 o 
   8   7   2       40.87       47.21     10.37 o 
   9   7   2        1.15        0.72      6.30 o 
  -5   8   2       11.34        8.90      6.03 o 
  -4   8   2       49.31       42.39      7.39 o 
  -3   8   2        8.05        2.26      5.66 o 
  -2   8   2      705.57      693.19     29.68 o 
  -1   8   2       99.11      121.85      7.95 o 
   0   8   2      130.07      136.72     13.88 o 
   1   8   2       31.73       23.44      7.66 o 
   2   8   2       33.41       32.86      4.83 o 
   3   8   2      219.96      232.45     13.72 o 
   4   8   2     1721.08     1799.90     42.62 o 
   5   8   2       12.82        0.96      5.34 o 
   6   8   2      207.20      207.65     15.71 o 
   7   8   2       65.19       69.50     11.76 o 
   8   8   2        0.02       10.61      7.14 o 
  -3   9   2       13.40       30.26     11.04 o 
  -2   9   2        2.52        6.98      7.70 o 
  -1   9   2       75.03       73.17     12.80 o 
   0   9   2        7.61       11.40      7.50 o 
   1   9   2        5.47        9.69      6.62 o 
   2   9   2       68.77       78.95     12.20 o 
   3   9   2      511.08      483.49     19.54 o 
   4   9   2      133.31      126.16     12.08 o 
   5   9   2      670.00      730.30     27.67 o 
   6   9   2      130.31      128.67     14.15 o 
   7   9   2       47.25       58.29     11.20 o 
   8   9   2       54.34       76.63     13.08 o 
  -2  10   2        0.32        5.22      7.97 o 
  -1  10   2       96.42      111.96     15.63 o 
   0  10   2        5.50        0.00      5.86 o 
   1  10   2       23.04       19.02      8.69 o 
   2  10   2      140.66      151.75     16.67 o 
   3  10   2       33.10       22.26     10.61 o 
   4  10   2       48.40       72.21     10.57 o 
   5  10   2       84.79       78.39     11.36 o 
   6  10   2      271.38      302.51     19.66 o 
   7  10   2      210.73      241.46     18.90 o 
   0  11   2      173.40      182.45     20.06 o 
   1  11   2       70.76       64.99     13.68 o 
   2  11   2       55.36       54.03     12.80 o 
   3  11   2        3.81        5.42      7.42 o 
   4  11   2        3.01        0.00      5.70 o 
   5  11   2      155.46      140.03     14.43 o 
  -4 -11   3       51.28       45.01     17.07 o 
  -3 -11   3       13.86       10.92      9.01 o 
  -2 -11   3       72.61       59.37     13.80 o 
  -1 -11   3        1.04        0.00      6.78 o 
  -6 -10   3        7.32        6.82      7.50 o 
  -5 -10   3       23.92       24.96      7.78 o 
  -4 -10   3      180.02      139.10     12.20 o 
  -3 -10   3       41.37       32.50      9.77 o 
  -2 -10   3      592.20      679.42     32.70 o 
  -1 -10   3        0.34        4.03      8.37 o 
   0 -10   3       13.73        1.28      7.74 o 
   1 -10   3       20.87       15.63     10.13 o 
  -7  -9   3        1.27        0.00      6.18 o 
  -6  -9   3       23.32       15.79      7.70 o 
  -5  -9   3      248.27      225.20     16.15 o 
  -4  -9   3      271.49      282.93     16.75 o 
  -3  -9   3        2.19        2.50      4.00 o 
  -2  -9   3       39.72       36.65      8.91 o 
  -1  -9   3       39.46       30.18      9.57 o 
   0  -9   3      266.34      276.91     20.65 o 
   1  -9   3       52.93       69.78     13.40 o 
   2  -9   3       91.56       66.71     13.96 o 
   3  -9   3       42.64       48.40     13.96 o 
  -8  -8   3       12.96       10.49      8.01 o 
  -7  -8   3       34.09       35.13      9.49 o 
  -6  -8   3       57.85       53.47     10.05 o 
  -5  -8   3       32.23       40.59      8.33 o 
  -4  -8   3        5.03        6.10      5.62 o 
  -3  -8   3      437.21      389.87     17.62 o 
  -2  -8   3      413.79      428.47     18.30 o 
  -1  -8   3      174.10      201.13      9.79 o 
   0  -8   3       26.05       15.27      7.38 o 
   1  -8   3      141.04      117.86     14.71 o 
   2  -8   3        0.26        1.59      6.78 o 
   3  -8   3        0.13        0.00      7.26 o 
   4  -8   3      105.63       96.97     16.27 o 
  -8  -7   3      162.82      166.23     16.07 o 
  -7  -7   3      197.20      178.39     15.55 o 
  -6  -7   3      117.59      108.49     12.28 o 
  -5  -7   3      258.80      240.39     15.39 o 
  -4  -7   3        0.99        1.08      4.86 o 
  -3  -7   3      238.80      196.41     12.44 o 
  -2  -7   3      115.96      109.18      7.23 o 
  -1  -7   3        1.34        0.93      2.99 o 
   0  -7   3      888.83      871.16     30.66 o 
   1  -7   3       33.78       26.63      8.17 o 
   2  -7   3       11.44       17.34      7.93 o 
   3  -7   3        9.60       12.89      5.01 o 
   4  -7   3        1.98        0.12      4.79 o 
   5  -7   3        0.06        4.65      6.78 o 
  -9  -6   3      157.88      154.15     16.07 o 
  -8  -6   3       18.50       25.68      8.13 o 
  -7  -6   3       35.38       21.49      7.62 o 
  -6  -6   3       46.47       37.88      8.45 o 
  -5  -6   3      205.16      222.84     13.88 o 
  -4  -6   3       24.10       23.92      5.98 o 
  -3  -6   3      759.40      797.00     23.56 o 
  -2  -6   3      659.09      636.04     19.66 o 
  -1  -6   3       22.94       23.67      3.99 o 
   0  -6   3      376.82      383.63      7.75 o 
   1  -6   3       74.70       74.35      5.59 o 
   2  -6   3      410.11      407.01     12.24 o 
   3  -6   3      200.48      194.54      9.79 o 
   4  -6   3        6.29       10.99      5.10 o 
   5  -6   3        1.55        0.00      4.84 o 
   6  -6   3        1.61        8.82      6.41 o 
  -9  -5   3       70.03       69.86     11.76 o 
  -8  -5   3       52.14       40.83      9.49 o 
  -7  -5   3      432.05      466.46     21.25 o 
  -6  -5   3       45.56       44.70      8.13 o 
  -5  -5   3       66.73       57.65      8.17 o 
  -4  -5   3      110.14       91.27      8.81 o 
  -3  -5   3        5.87        4.94      3.67 o 
  -2  -5   3      203.76      205.38     10.61 o 
  -1  -5   3      669.73      686.52      9.06 o 
   0  -5   3      247.97      267.39      5.94 o 
   1  -5   3      107.62      121.77      5.84 o 
   2  -5   3       24.96       35.81      4.88 o 
   3  -5   3      887.04      844.52     35.84 o 
   4  -5   3       57.85       54.32      6.80 o 
   5  -5   3        0.45        4.12      4.76 o 
   6  -5   3       12.72       11.27      7.62 o 
   7  -5   3       40.15       62.64     12.16 o 
  -9  -4   3       88.80       83.73     11.84 o 
  -8  -4   3       50.38       53.39      9.57 o 
  -7  -4   3      160.37      165.27     12.92 o 
  -6  -4   3      550.02      536.25     13.06 o 
  -5  -4   3     1054.59     1032.34     41.43 o 
  -4  -4   3        1.67        0.00      2.01 o 
  -3  -4   3      246.79      236.85     13.44 o 
  -2  -4   3      307.08      308.53     12.08 o 
  -1  -4   3        0.05        0.00      2.07 o 
   0  -4   3       40.56       30.21      2.26 o 
   1  -4   3      158.16      149.74      4.65 o 
   2  -4   3      106.03      108.27      5.62 o 
   3  -4   3       24.95       26.36      4.66 o 
   4  -4   3        5.55        2.29      4.04 o 
   5  -4   3       72.18       80.48      8.19 o 
   6  -4   3        9.84        8.41      7.50 o 
   7  -4   3        5.66        4.86      7.66 o 
  -9  -3   3        8.69        4.81      7.81 o 
  -8  -3   3       45.79       39.90      5.75 o 
  -7  -3   3      677.96      673.17     15.83 o 
  -6  -3   3      255.05      249.16      9.23 o 
  -5  -3   3       16.84       19.25      9.27 o 
  -4  -3   3     2570.92     2580.68     30.65 o 
  -3  -3   3     1187.70     1358.45     26.57 o 
  -2  -3   3        0.17        0.00      3.35 o 
  -1  -3   3       81.76       73.60      5.54 o 
   0  -3   3      218.02      202.20      4.41 o 
   1  -3   3     2018.31     2169.98     29.67 o 
   2  -3   3     1798.14     1691.68     18.39 o 
   3  -3   3      247.96      261.16      9.49 o 
   4  -3   3       38.78       43.36      5.63 o 
   5  -3   3        1.88        0.00      4.14 o 
   6  -3   3       29.95       29.11      8.17 o 
   7  -3   3      148.60      159.33     14.95 o 
   8  -3   3        1.48        3.71      8.73 o 
  -9  -2   3        6.56        0.00      5.94 o 
  -8  -2   3        6.14        2.90      3.92 o 
  -7  -2   3        3.12        1.20      3.48 o 
  -6  -2   3      668.97      640.71     14.46 o 
  -5  -2   3     1150.43     1148.84     18.81 o 
  -4  -2   3      199.35      211.55     12.30 o 
  -3  -2   3      456.08      442.71      8.76 o 
  -2  -2   3        3.62        0.00      1.44 o 
  -1  -2   3     3680.30     3692.07     54.66 o 
   0  -2   3     6079.29     5692.35     45.84 o 
   1  -2   3      277.68      248.63      5.15 o 
   2  -2   3     3383.94     3453.71     31.18 o 
   3  -2   3      345.07      372.26     16.43 o 
   4  -2   3      283.47      288.09     11.74 o 
   5  -2   3        1.03        4.07      5.74 o 
   6  -2   3        6.82        0.76      5.58 o 
   7  -2   3        3.42       14.99      8.37 o 
   8  -2   3        4.55        0.00      7.38 o 
  -9  -1   3       77.33       91.27     12.40 o 
  -8  -1   3        9.56        5.30      6.14 o 
  -7  -1   3       98.68       97.12      6.91 o 
  -6  -1   3        8.93        7.46      3.37 o 
  -5  -1   3      459.11      459.35     11.13 o 
  -4  -1   3      234.63      216.24      6.98 o 
  -3  -1   3       20.06       15.96      2.44 o 
  -2  -1   3     3452.00     3271.86     33.75 o 
  -1  -1   3      431.54      467.02      9.09 o 
   0  -1   3      761.26      751.00      8.15 o 
   1  -1   3      300.74      317.62      5.42 o 
   2  -1   3     2232.30     1967.09     25.00 o 
   3  -1   3      586.04      621.63     20.63 o 
   4  -1   3      149.26      147.41      9.61 o 
   5  -1   3      506.77      518.66     19.54 o 
   6  -1   3       30.55       37.08      8.73 o 
   7  -1   3       83.15       83.69     10.92 o 
   8  -1   3       21.31       18.62      7.89 o 
   9  -1   3        9.02        6.34      7.93 o 
  -9   0   3       11.44       14.47      7.50 o 
  -8   0   3       87.68       85.57     11.32 o 
  -7   0   3        4.43       10.01      6.42 o 
  -6   0   3       14.17       18.03      4.43 o 
  -5   0   3      137.39      146.00      6.68 o 
  -4   0   3     1152.90     1090.31     16.81 o 
  -3   0   3      384.12      416.42     10.73 o 
  -2   0   3     2064.30     1950.21     22.02 o 
  -1   0   3      429.14      412.22      9.05 o 
   0   0   3      266.72      259.44      5.09 o 
   1   0   3      137.97      140.78      4.00 o 
   2   0   3      182.29      163.12      7.85 o 
   3   0   3        0.20       16.27      4.03 o 
   4   0   3     2258.58     2303.61     42.66 o 
   5   0   3      501.40      543.10     19.26 o 
   6   0   3       52.07       34.98      9.79 o 
   7   0   3       31.48       26.40      8.57 o 
   8   0   3        1.61       10.45      7.14 o 
   9   0   3        0.48        1.75      7.30 o 
  -9   1   3        7.95        9.05      7.66 o 
  -8   1   3       12.58       21.93      7.70 o 
  -7   1   3        2.38        4.94      5.22 o 
  -6   1   3      446.69      399.12     18.02 o 
  -5   1   3       18.74       16.56      3.71 o 
  -4   1   3      674.09      671.62     12.15 o 
  -3   1   3      300.52      256.66      6.46 o 
  -2   1   3     1897.93     1802.01     20.53 o 
  -1   1   3     1632.57     1632.04     15.26 o 
   0   1   3       45.88       67.18      3.89 o 
   1   1   3      110.90      114.47      5.38 o 
   2   1   3     2425.84     2265.89     35.96 o 
   3   1   3     1294.64     1156.89     23.92 o 
   4   1   3      345.94      412.16     14.51 o 
   5   1   3     1135.15     1052.62     26.71 o 
   6   1   3       82.17       72.08      5.89 o 
   7   1   3      270.78      288.51     10.96 o 
   8   1   3        2.38        9.53      7.02 o 
   9   1   3        3.79        3.59      6.78 o 
  -8   2   3       27.32       42.74      9.61 o 
  -7   2   3        9.48        9.61      6.66 o 
  -6   2   3        1.49        0.00      4.78 o 
  -5   2   3       44.19       36.32      6.98 o 
  -4   2   3      186.87      194.79      5.87 o 
  -3   2   3      434.00      443.20      7.20 o 
  -2   2   3       99.91      106.50     13.16 o 
  -1   2   3    13026.25    12294.68    139.29 o 
   0   2   3      352.71      401.23     13.76 o 
   1   2   3      292.25      279.34      8.93 o 
   2   2   3      494.26      482.65     12.44 o 
   3   2   3       14.45       19.34      3.91 o 
   4   2   3       81.13       71.69      6.58 o 
   5   2   3        2.68        5.96      2.85 o 
   6   2   3       17.01       14.98      3.93 o 
   7   2   3      371.01      359.21     12.31 o 
   8   2   3      227.79      243.36     10.99 o 
   9   2   3        6.41       15.03      7.85 o 
  -8   3   3       33.55       47.37     10.49 o 
  -7   3   3        5.42       10.65      6.62 o 
  -6   3   3       20.25       17.90      7.46 o 
  -5   3   3        0.36        8.01      5.30 o 
  -4   3   3      102.33       81.17      7.00 o 
  -3   3   3     4269.23     4217.50     49.95 o 
  -2   3   3      965.29      926.22     16.00 o 
  -1   3   3     1584.65     1625.80     21.62 o 
   0   3   3      485.71      404.99      8.18 o 
   1   3   3       76.62       76.91      5.30 o 
   2   3   3        3.65        3.51      2.31 o 
   3   3   3       60.43       79.43      5.86 o 
   4   3   3      209.09      181.02      9.29 o 
   5   3   3       21.21       18.26      3.55 o 
   6   3   3     1566.43     1583.61     25.76 o 
   7   3   3       29.30       29.05      5.23 o 
   8   3   3      126.06      118.10      8.65 o 
   9   3   3      273.02      269.48     12.52 o 
  -7   4   3       93.33       72.29     12.12 o 
  -6   4   3       30.48       32.14      8.49 o 
  -5   4   3       21.55       20.32      5.63 o 
  -4   4   3      397.05      402.18     13.13 o 
  -3   4   3       62.73       63.42      5.74 o 
  -2   4   3      984.24      984.13     17.73 o 
  -1   4   3       42.80       37.42      6.14 o 
   0   4   3     1190.48     1222.02     17.91 o 
   1   4   3       84.77      110.01      6.38 o 
   2   4   3        0.87        0.38      1.78 o 
   3   4   3       96.42       95.14      4.70 o 
   4   4   3       83.76       81.14      5.03 o 
   5   4   3       87.45       87.81      6.16 o 
   6   4   3       23.30       22.37      4.47 o 
   7   4   3        3.63        0.00      3.35 o 
   8   4   3       13.88       10.50      4.90 o 
   9   4   3       37.82       37.37      6.48 o 
  -7   5   3       23.21       27.51      9.89 o 
  -6   5   3       24.23       34.25      8.97 o 
  -5   5   3       69.35       70.83      7.82 o 
  -4   5   3       20.77       27.09      5.51 o 
  -3   5   3       58.84       58.14      7.06 o 
  -2   5   3      262.18      271.53     13.86 o 
  -1   5   3      471.35      484.27     10.19 o 
   0   5   3       30.72       37.85      3.86 o 
   1   5   3      489.18      462.17      9.53 o 
   2   5   3       61.53       60.23      4.01 o 
   3   5   3       27.29       25.38      3.19 o 
   4   5   3      153.06      139.31      6.31 o 
   5   5   3      294.49      296.51      9.85 o 
   6   5   3       92.86      112.07     11.40 o 
   7   5   3     1034.83     1041.89     27.59 o 
   8   5   3      138.59      161.54      9.83 o 
   9   5   3      168.00      154.64     10.35 o 
  -6   6   3      185.55      198.61     15.25 o 
  -5   6   3        9.73       10.85      6.24 o 
  -4   6   3        0.89        1.19      4.32 o 
  -3   6   3       78.34       85.16      7.38 o 
  -2   6   3        0.31        0.00      3.29 o 
  -1   6   3        4.91        5.07      3.31 o 
   0   6   3      621.18      601.34      9.94 o 
   1   6   3      803.32      809.33     12.21 o 
   2   6   3        9.74        6.36      2.50 o 
   3   6   3        6.49        5.99      3.87 o 
   4   6   3       28.90       28.42      3.79 o 
   5   6   3      891.46      917.35     24.04 o 
   6   6   3      362.62      376.33     17.48 o 
   7   6   3       50.99       69.93      6.77 o 
   8   6   3       14.84       13.88      6.86 o 
   9   6   3        0.08        1.91      6.82 o 
  -5   7   3        0.82        0.00      4.95 o 
  -4   7   3       36.63       39.96      6.72 o 
  -3   7   3       52.63       46.75      6.86 o 
  -2   7   3       80.22       73.16      6.83 o 
  -1   7   3       89.93       87.45      6.63 o 
   0   7   3        0.62        0.77      2.91 o 
   1   7   3      467.26      452.10      9.32 o 
   2   7   3     1200.66     1178.17     35.84 o 
   3   7   3      199.37      190.08      7.35 o 
   4   7   3       15.93       14.51      5.86 o 
   5   7   3        0.69        0.00      4.35 o 
   6   7   3      236.61      240.99     15.91 o 
   7   7   3        4.02        0.00      4.90 o 
   8   7   3      208.28      176.59     16.79 o 
   9   7   3       78.04       79.43     12.88 o 
  -5   8   3        0.28        0.00      5.50 o 
  -4   8   3        2.45        4.36      4.98 o 
  -3   8   3       14.89       20.96      5.72 o 
  -2   8   3       10.69       12.92      4.57 o 
  -1   8   3      278.40      251.03     10.77 o 
   0   8   3      636.56      628.24     28.41 o 
   1   8   3      605.12      659.60     15.61 o 
   2   8   3      128.56      122.98      7.57 o 
   3   8   3     1263.16     1270.88     32.54 o 
   4   8   3        8.59        0.00      5.02 o 
   5   8   3      130.37      136.88     13.28 o 
   6   8   3      316.55      294.89     18.54 o 
   7   8   3       12.66        3.55      5.82 o 
   8   8   3       31.66       27.75      9.49 o 
  -3   9   3       43.59       40.69      7.06 o 
  -2   9   3       67.81       53.51     12.40 o 
  -1   9   3       70.25       62.64     11.72 o 
   0   9   3       19.01       13.36      7.70 o 
   1   9   3      355.03      363.07     21.49 o 
   2   9   3      215.39      210.28     16.51 o 
   3   9   3       81.50       74.12      9.29 o 
   4   9   3        0.62        0.00      4.51 o 
   5   9   3        4.23        2.39      5.42 o 
   6   9   3       17.59       21.93      8.13 o 
   7   9   3       27.62       37.52     10.13 o 
   8   9   3      155.28      162.44     17.70 o 
  -2  10   3       24.02       30.06     11.72 o 
  -1  10   3        7.42        2.47      7.42 o 
   0  10   3        0.50        0.00      7.10 o 
   1  10   3       22.21       34.25     10.09 o 
   2  10   3       72.60       81.78     13.32 o 
   3  10   3       81.63       83.17     13.36 o 
   4  10   3      188.21      184.53     13.92 o 
   5  10   3       16.49       25.64      8.05 o 
   6  10   3        2.57        0.00      5.66 o 
   7  10   3        9.38       14.39      7.50 o 
   0  11   3       19.33        9.29      9.13 o 
   1  11   3       11.44        3.07      7.81 o 
   2  11   3        4.90        0.00      6.90 o 
   3  11   3       23.70       17.26      8.85 o 
   4  11   3       10.38       13.00      7.78 o 
   5  11   3      119.76      130.94     14.11 o 
   6  11   3        0.25        0.00      5.82 o 
  -3 -11   4       21.01       11.20      9.25 o 
  -6 -10   4       22.61        7.10      6.58 o 
  -5 -10   4      211.49      222.13     16.83 o 
  -4 -10   4       75.43       75.04      8.44 o 
  -3 -10   4        6.76        0.00      3.96 o 
  -2 -10   4        2.20        0.08      7.30 o 
  -1 -10   4        1.01        0.12      7.58 o 
   0 -10   4       46.33       75.24     15.15 o 
   1 -10   4       90.62       81.98     15.63 o 
  -7  -9   4       50.75       47.93     10.61 o 
  -6  -9   4      238.09      284.49     18.70 o 
  -5  -9   4       48.73       46.81      9.81 o 
  -4  -9   4        8.20        0.00      4.74 o 
  -3  -9   4       37.36       34.38      6.06 o 
  -2  -9   4        0.49        0.00      4.76 o 
  -1  -9   4       42.64       55.42     11.68 o 
   0  -9   4       69.98       80.54     13.56 o 
   1  -9   4      315.23      316.38     22.33 o 
   2  -9   4      274.97      262.24     21.77 o 
   3  -9   4      135.19      102.27     17.78 o 
  -8  -8   4       11.42        5.98      7.38 o 
  -7  -8   4      107.56       87.04     12.88 o 
  -6  -8   4      227.42      230.42     16.47 o 
  -5  -8   4       88.61       76.51     10.92 o 
  -4  -8   4       39.46       47.01      8.65 o 
  -3  -8   4        0.64        8.49      5.46 o 
  -2  -8   4      107.50       89.35      8.49 o 
  -1  -8   4       11.59       17.99      4.62 o 
   0  -8   4        0.46        0.48      5.78 o 
   1  -8   4      518.89      581.13     27.75 o 
   2  -8   4      133.12      111.00     15.07 o 
   3  -8   4       78.35       72.41     14.67 o 
   4  -8   4       25.78       17.54     11.04 o 
  -8  -7   4       30.12       29.43      8.85 o 
  -7  -7   4       26.99       30.94      8.61 o 
  -6  -7   4        6.21       11.24      5.62 o 
  -5  -7   4       70.31      106.86     11.60 o 
  -4  -7   4      100.19       74.12      9.37 o 
  -3  -7   4       93.46       96.61      9.77 o 
  -2  -7   4       55.23       57.52      6.38 o 
  -1  -7   4      122.27      117.16      7.57 o 
   0  -7   4        5.91        3.99      3.68 o 
   1  -7   4      159.39      185.21     15.83 o 
   2  -7   4      251.76      269.22     18.70 o 
   3  -7   4      127.55      147.41     16.75 o 
   4  -7   4        0.24        0.00      7.70 o 
   5  -7   4       31.74       24.46      6.78 o 
  -9  -6   4      130.81      134.61     15.07 o 
  -8  -6   4       69.32       68.22     11.12 o 
  -7  -6   4      112.87       91.51     11.76 o 
  -6  -6   4       60.95       76.39     10.45 o 
  -5  -6   4       19.22       13.72      5.38 o 
  -4  -6   4      166.40      152.35     11.44 o 
  -3  -6   4       85.86       89.23      9.05 o 
  -2  -6   4      378.31      395.73     15.91 o 
  -1  -6   4        1.09        5.01      3.08 o 
   0  -6   4       30.06       33.69      4.62 o 
   1  -6   4       44.09       42.01      4.54 o 
   2  -6   4      251.42      245.41      9.68 o 
   3  -6   4       21.27       20.05      4.83 o 
   4  -6   4      169.79      159.68      9.98 o 
   5  -6   4       21.45       19.21      6.05 o 
   6  -6   4        3.55        8.30     10.31 o 
  -9  -5   4       79.18       78.63     12.24 o 
  -8  -5   4        0.39        2.79      5.94 o 
  -7  -5   4      190.18      176.51     14.35 o 
  -6  -5   4       53.47       43.14      8.41 o 
  -5  -5   4      202.27      192.30     12.76 o 
  -4  -5   4      283.95      298.88     14.31 o 
  -3  -5   4       14.84       16.39      4.82 o 
  -2  -5   4       16.80       23.40      5.22 o 
  -1  -5   4       91.19       82.02     12.38 o 
   0  -5   4      130.81      131.38      4.46 o 
   1  -5   4      414.21      448.52     11.42 o 
   2  -5   4       78.67       74.32      5.71 o 
   3  -5   4      453.35      464.50     13.74 o 
   4  -5   4        0.73        2.09      4.17 o 
   5  -5   4       75.71       76.89      8.44 o 
   6  -5   4       47.13       44.89      8.01 o 
   7  -5   4       28.94       24.60      9.49 o 
  -9  -4   4      127.58      118.02     13.16 o 
  -8  -4   4      298.86      267.58     16.67 o 
  -7  -4   4       30.86       23.09      7.10 o 
  -6  -4   4       28.98       26.12      6.70 o 
  -5  -4   4       29.45       34.26      3.88 o 
  -4  -4   4       47.29       59.88      3.75 o 
  -3  -4   4     2468.47     2390.60     43.08 o 
  -2  -4   4       93.97       99.28      7.42 o 
  -1  -4   4      111.94      138.47      6.10 o 
   0  -4   4       31.35       32.73      2.47 o 
   1  -4   4       77.06       76.72      3.77 o 
   2  -4   4       23.10       18.96      2.60 o 
   3  -4   4       18.44       13.52      4.11 o 
   4  -4   4      189.57      198.79     14.97 o 
   5  -4   4      457.35      459.07     15.83 o 
   6  -4   4       34.25       34.17      9.21 o 
   7  -4   4        0.00        5.90      8.21 o 
  -9  -3   4        1.79        5.46      6.26 o 
  -8  -3   4      104.99      116.29      8.12 o 
  -7  -3   4      178.45      174.56     12.36 o 
  -6  -3   4      133.71      134.58      7.31 o 
  -5  -3   4       13.86       23.66      3.69 o 
  -4  -3   4      546.14      593.38     11.44 o 
  -3  -3   4       84.43       75.08      3.66 o 
  -2  -3   4     1559.56     1387.94     16.48 o 
  -1  -3   4     1471.62     1521.05     17.42 o 
   0  -3   4      716.59      751.90      9.63 o 
   1  -3   4      502.69      488.93      8.07 o 
   2  -3   4      174.23      159.37      7.99 o 
   3  -3   4      445.02      479.29     25.46 o 
   4  -3   4      287.42      318.56     11.93 o 
   5  -3   4       35.83       28.79      9.37 o 
   6  -3   4       26.74       24.28      8.33 o 
   7  -3   4       11.29       18.42      9.09 o 
   8  -3   4        0.61        7.46      8.89 o 
  -9  -2   4        3.59        4.31      6.34 o 
  -8  -2   4      105.13      103.72     10.27 o 
  -7  -2   4       12.11       13.70      4.21 o 
  -6  -2   4        0.13        0.00      2.96 o 
  -5  -2   4      370.67      398.45     17.96 o 
  -4  -2   4      243.86      257.83      7.65 o 
  -3  -2   4     2137.24     2159.17     25.48 o 
  -2  -2   4     8671.31     8848.01     84.77 o 
  -1  -2   4      966.54      822.26     11.00 o 
   0  -2   4     1620.96     1617.92     16.02 o 
   1  -2   4      308.38      347.21      6.42 o 
   2  -2   4       17.47       28.04      2.46 o 
   3  -2   4       13.46       13.64      3.46 o 
   4  -2   4      268.09      277.70     10.62 o 
   5  -2   4      901.30      889.27     26.79 o 
   6  -2   4        3.81       14.55      7.46 o 
   7  -2   4        0.51        0.28      7.26 o 
   8  -2   4       38.41       39.87     10.37 o 
  -9  -1   4        2.63        0.00      5.86 o 
  -8  -1   4        0.64        2.51      5.94 o 
  -7  -1   4      128.11      100.44      8.17 o 
  -6  -1   4      476.30      512.05     13.00 o 
  -5  -1   4        0.60        1.67      2.61 o 
  -4  -1   4      630.99      616.64     12.13 o 
  -3  -1   4      235.56      250.93      7.58 o 
  -2  -1   4     1259.61     1241.80     15.89 o 
  -1  -1   4     3100.33     3013.79     48.82 o 
   0  -1   4      155.36      136.91      3.40 o 
   1  -1   4     2679.74     2596.65     23.69 o 
   2  -1   4      900.12      894.61     11.55 o 
   3  -1   4        0.40        7.38      3.10 o 
   4  -1   4        0.91        1.40      4.63 o 
   5  -1   4       54.49       66.98      9.13 o 
   6  -1   4      194.01      169.06     13.44 o 
   7  -1   4      108.39      124.08     13.52 o 
   8  -1   4       62.25       67.46     11.08 o 
   9  -1   4        4.56        9.57      8.45 o 
  -9   0   4        7.50        6.42      7.66 o 
  -8   0   4      187.25      208.41     15.35 o 
  -7   0   4       12.61       12.56      6.14 o 
  -6   0   4       12.54       14.35      3.69 o 
  -5   0   4       35.57       35.72      4.19 o 
  -4   0   4      422.74      446.81     10.18 o 
  -3   0   4      119.61      125.02      5.00 o 
  -2   0   4     3067.07     2817.59     30.31 o 
  -1   0   4      515.01      489.66      8.21 o 
   0   0   4    11056.01    10211.79     95.06 o 
   1   0   4     2848.04     2679.85     28.78 o 
   2   0   4      795.94      821.64     18.42 o 
   3   0   4     1142.32     1187.07     25.56 o 
   4   0   4        0.12        0.00      3.63 o 
   5   0   4      237.65      260.09     13.56 o 
   6   0   4      221.00      237.88     14.95 o 
   7   0   4       13.12       23.13      7.34 o 
   8   0   4       98.95      111.60     13.16 o 
   9   0   4      174.70      174.64     16.31 o 
  -9   1   4        3.28        0.00      7.02 o 
  -8   1   4       32.14       48.68      9.41 o 
  -7   1   4        1.86        8.61      5.70 o 
  -6   1   4      534.17      526.19     20.81 o 
  -5   1   4        6.74        7.91      3.14 o 
  -4   1   4       61.52       63.30      4.12 o 
  -3   1   4      928.08      960.24     14.18 o 
  -2   1   4     1110.44     1080.71     14.54 o 
  -1   1   4     4242.49     3843.01     38.96 o 
   0   1   4      572.16      606.73     15.61 o 
   1   1   4      269.73      282.93      9.21 o 
   2   1   4     1362.43     1311.59     24.64 o 
   3   1   4        2.31        2.79      3.11 o 
   4   1   4       68.65       68.50      6.90 o 
   5   1   4      636.71      632.77     20.49 o 
   6   1   4      148.82      154.46     11.80 o 
   7   1   4      869.72      870.43     22.65 o 
   8   1   4      136.46      191.31     15.35 o 
   9   1   4      218.24      235.84     17.70 o 
  -8   2   4       76.24       89.79     12.40 o 
  -7   2   4       38.55       38.00      8.41 o 
  -6   2   4       33.50       24.32      7.14 o 
  -5   2   4      575.64      633.77     21.89 o 
  -4   2   4        0.90        3.39      2.10 o 
  -3   2   4        2.04        2.97      1.96 o 
  -2   2   4      369.28      359.01      8.59 o 
  -1   2   4       15.97       22.29      1.84 o 
   0   2   4      264.47      305.58      6.49 o 
   1   2   4        2.84        7.26      3.15 o 
   2   2   4      970.47      946.44     19.70 o 
   3   2   4      579.07      588.23     15.75 o 
   4   2   4      587.58      679.50     19.22 o 
   5   2   4      173.23      175.52     10.77 o 
   6   2   4      298.73      313.95     10.80 o 
   7   2   4      628.96      612.11     21.79 o 
   8   2   4       19.06       14.89      7.78 o 
   9   2   4       76.28       89.07     12.76 o 
  -8   3   4        2.99        2.27      6.26 o 
  -7   3   4        0.18        4.11      6.14 o 
  -6   3   4      327.70      332.57     17.34 o 
  -5   3   4      144.57      130.78     11.48 o 
  -4   3   4        5.78        3.93      3.68 o 
  -3   3   4     5849.63     5733.23     64.11 o 
  -2   3   4       79.56       90.32     10.81 o 
  -1   3   4      928.80      951.88     15.08 o 
   0   3   4      311.66      296.08      7.20 o 
   1   3   4     2648.84     2771.86     43.82 o 
   2   3   4        2.21       10.77      3.07 o 
   3   3   4      109.11      133.61      7.34 o 
   4   3   4      184.62      193.14     10.09 o 
   5   3   4        2.62        0.00      3.83 o 
   6   3   4      100.42       99.62      7.08 o 
   7   3   4       47.86       37.23      5.75 o 
   8   3   4        9.94        9.08      4.65 o 
   9   3   4        1.29        1.10      4.41 o 
  -7   4   4        4.90       14.95      8.17 o 
  -6   4   4      195.41      161.36     14.19 o 
  -5   4   4      844.35      842.19     20.64 o 
  -4   4   4      356.69      337.98     11.98 o 
  -3   4   4       57.50       63.65      5.86 o 
  -2   4   4     1175.32     1217.31     34.19 o 
  -1   4   4       43.49       51.72      4.08 o 
   0   4   4      571.45      643.02     12.16 o 
   1   4   4     1776.81     1717.53     31.10 o 
   2   4   4      112.68      107.02      7.06 o 
   3   4   4      126.65      126.71      7.50 o 
   4   4   4        1.59        0.00      2.95 o 
   5   4   4        3.83        3.42      3.41 o 
   6   4   4      493.69      485.82     23.86 o 
   7   4   4        8.42       13.66      4.60 o 
   8   4   4       26.31       19.63      8.69 o 
   9   4   4      135.52      146.79     23.92 o 
  -7   5   4        2.31        7.22      8.41 o 
  -6   5   4        1.67        0.60      7.06 o 
  -5   5   4       91.27      101.58     15.25 o 
  -4   5   4      881.65      809.45     19.78 o 
  -3   5   4      223.01      210.73      9.56 o 
  -2   5   4      460.23      450.29     12.34 o 
  -1   5   4      197.13      178.79      4.78 o 
   0   5   4        6.09        6.34      2.45 o 
   1   5   4      856.63      888.79     20.65 o 
   2   5   4      167.26      187.40      9.41 o 
   3   5   4     1823.24     1793.53     24.78 o 
   4   5   4       68.37       72.59      8.23 o 
   5   5   4      270.61      275.27      9.54 o 
   6   5   4      289.07      272.65     15.25 o 
   7   5   4       65.45       71.94      6.99 o 
   8   5   4       53.91       50.76     14.21 o 
   9   5   4       43.47       45.87      7.20 o 
  -6   6   4       45.92       31.49      7.38 o 
  -5   6   4        0.34        0.00      4.33 o 
  -4   6   4      624.33      602.19     27.13 o 
  -3   6   4      100.11      105.99      7.99 o 
  -2   6   4        0.83        3.01      3.50 o 
  -1   6   4      117.10      128.87      7.07 o 
   0   6   4      291.07      290.46      6.87 o 
   1   6   4      879.79      843.61     12.69 o 
   2   6   4     1639.37     1644.73     23.28 o 
   3   6   4       14.08        7.06      7.42 o 
   4   6   4      477.21      460.20     11.77 o 
   5   6   4      799.42      865.45     17.80 o 
   6   6   4      459.40      455.02     14.33 o 
   7   6   4       53.34       62.59     12.40 o 
   8   6   4       24.95       26.32      8.09 o 
   9   6   4       29.03       30.30      9.45 o 
  -5   7   4        6.00       13.58      6.13 o 
  -4   7   4       67.71       61.17      7.91 o 
  -3   7   4       98.56       90.04      8.13 o 
  -2   7   4       74.53       70.35      6.85 o 
  -1   7   4      268.02      262.19     19.56 o 
   0   7   4        3.39        6.05      3.29 o 
   1   7   4       19.90       24.98      3.20 o 
   2   7   4      609.76      629.86     13.40 o 
   3   7   4     1077.62     1094.19     18.89 o 
   4   7   4     2632.73     2557.24     40.61 o 
   5   7   4      530.24      531.69     22.25 o 
   6   7   4       73.34       76.59     11.20 o 
   7   7   4       16.44       17.26      7.18 o 
   8   7   4       12.54       13.64      7.22 o 
   9   7   4       50.21       56.90     12.00 o 
  -5   8   4        2.59        0.00      7.58 o 
  -4   8   4        0.19        9.35      5.36 o 
  -3   8   4      130.84      130.08      9.64 o 
  -2   8   4        7.53        1.69      4.92 o 
  -1   8   4      706.46      705.50     24.68 o 
   0   8   4       19.20       13.13      4.22 o 
   1   8   4       11.58        9.81      3.86 o 
   2   8   4      421.82      395.31      9.61 o 
   3   8   4     1088.49     1105.29     30.14 o 
   4   8   4       11.30        0.00      5.34 o 
   5   8   4       40.12       21.73      7.34 o 
   6   8   4        2.37        0.00      4.98 o 
   7   8   4       17.62       11.80      6.70 o 
   8   8   4        6.28        5.42      6.82 o 
  -3   9   4       45.10       55.29      7.95 o 
  -2   9   4       52.40       53.01      7.30 o 
  -1   9   4      105.19      102.83     13.64 o 
   0   9   4       12.45       15.79      7.66 o 
   1   9   4       41.87       49.08     10.09 o 
   2   9   4        7.84        5.34      5.90 o 
   3   9   4      101.50      100.56     10.29 o 
   4   9   4       47.89       44.78      8.77 o 
   5   9   4       11.55        9.37      5.94 o 
   6   9   4      187.63      223.88     17.26 o 
   7   9   4       17.85       25.28      9.05 o 
   8   9   4        0.10        0.00      6.22 o 
  -2  10   4      158.67      184.57     19.90 o 
  -1  10   4       42.27       15.27      8.69 o 
   0  10   4      111.11       90.63     13.80 o 
   1  10   4        0.73        3.43      7.22 o 
   2  10   4       82.42       77.95     12.88 o 
   3  10   4        1.74        9.81      6.94 o 
   4  10   4       25.64       30.38      8.05 o 
   5  10   4       86.49      104.82     13.08 o 
   6  10   4      129.25      143.94     15.67 o 
   7  10   4        0.00        2.35      6.38 o 
   0  11   4        2.23        0.00      7.81 o 
   1  11   4        7.20       12.64      9.21 o 
   2  11   4       18.04       22.85      9.93 o 
   3  11   4       18.15       17.42      8.73 o 
   4  11   4       59.03       45.06     11.36 o 
   5  11   4      131.88      138.12     14.15 o 
  -5 -10   5        9.06        4.67      6.94 o 
  -4 -10   5       69.23       50.05      7.43 o 
  -3 -10   5      171.29      183.95     28.65 o 
  -2 -10   5        4.24        7.66      8.49 o 
  -1 -10   5        5.87       13.48      8.65 o 
   0 -10   5        0.33       12.72      9.89 o 
   1 -10   5       21.96       24.16     12.44 o 
  -7  -9   5       17.04       11.80      7.26 o 
  -6  -9   5       26.61       32.58      8.73 o 
  -5  -9   5       83.49       73.05     11.48 o 
  -4  -9   5       40.85       43.90      8.97 o 
  -3  -9   5       16.49        9.97      4.64 o 
  -2  -9   5      117.89      101.60      8.61 o 
  -1  -9   5      492.74      545.09     28.07 o 
   0  -9   5      130.49      100.12     14.95 o 
   1  -9   5      135.95      128.23     16.83 o 
   2  -9   5       18.06       16.15      9.45 o 
  -8  -8   5       28.40       35.13     10.53 o 
  -7  -8   5       42.61       47.61     10.09 o 
  -6  -8   5        0.99        5.30      5.82 o 
  -5  -8   5      196.58      128.67     13.12 o 
  -4  -8   5       16.54       19.50      6.50 o 
  -3  -8   5      732.98      723.89     18.84 o 
  -2  -8   5       38.55       33.08      5.66 o 
  -1  -8   5      172.26      164.03      9.51 o 
   0  -8   5      326.04      327.59     20.37 o 
   1  -8   5      192.19      211.56     18.66 o 
   2  -8   5      151.34      135.60     16.55 o 
   3  -8   5       49.72       29.70     11.52 o 
   4  -8   5        2.10       16.19     11.48 o 
  -8  -7   5       71.99       74.24     12.44 o 
  -7  -7   5       28.02       28.39      8.41 o 
  -6  -7   5       40.39       29.62      7.97 o 
  -5  -7   5       45.11       31.82      7.70 o 
  -4  -7   5       61.21       47.97      8.45 o 
  -3  -7   5       23.34       23.72      6.74 o 
  -2  -7   5        5.47        7.80      8.77 o 
  -1  -7   5      292.34      292.22     11.11 o 
   0  -7   5      355.13      366.57     12.38 o 
   1  -7   5       15.58       16.75      7.66 o 
   2  -7   5        8.07        3.43      7.10 o 
   3  -7   5       24.62       46.33     12.28 o 
   4  -7   5       26.55       34.69     11.96 o 
   5  -7   5       81.04       81.22     16.79 o 
  -9  -6   5       19.89       18.98      8.53 o 
  -8  -6   5       32.94       41.35      9.21 o 
  -7  -6   5      232.52      255.30     16.99 o 
  -6  -6   5       28.86       14.03      6.62 o 
  -5  -6   5       32.29       14.11      5.82 o 
  -4  -6   5      674.61      642.66     22.81 o 
  -3  -6   5      479.00      504.74     19.34 o 
  -2  -6   5       24.13       20.81      5.54 o 
  -1  -6   5        8.31        9.74      3.57 o 
   0  -6   5      151.24      160.93      8.19 o 
   1  -6   5       82.34       93.03      6.59 o 
   2  -6   5       19.05       14.23      4.16 o 
   3  -6   5      103.04      101.21      7.67 o 
   4  -6   5        4.31        3.74      4.56 o 
   5  -6   5       16.13       17.05      6.11 o 
   6  -6   5       69.59       81.77      9.90 o 
  -9  -5   5      109.20       74.80     12.16 o 
  -8  -5   5      177.39      204.10     15.59 o 
  -7  -5   5       66.24       49.20      9.17 o 
  -6  -5   5        2.21        4.39      5.30 o 
  -5  -5   5      754.39      747.52     25.04 o 
  -4  -5   5        1.14        0.00      3.55 o 
  -3  -5   5      386.22      385.60     15.83 o 
  -2  -5   5       29.27       43.50      6.42 o 
  -1  -5   5      119.96      109.63      9.23 o 
   0  -5   5        0.77        1.34      1.88 o 
   1  -5   5      560.78      571.61     14.70 o 
   2  -5   5      177.07      190.90      8.33 o 
   3  -5   5       60.99       58.83      9.93 o 
   4  -5   5        1.29        0.00      4.15 o 
   5  -5   5       48.13       45.70     13.42 o 
   6  -5   5        3.35        4.10      5.65 o 
  -9  -4   5        3.97        0.00      6.10 o 
  -8  -4   5       18.38       16.03      6.94 o 
  -7  -4   5      397.40      394.25     18.94 o 
  -6  -4   5      298.35      293.06     15.83 o 
  -5  -4   5        0.86        2.99      4.63 o 
  -4  -4   5       60.81       59.09      7.54 o 
  -3  -4   5        0.14        3.15      3.47 o 
  -2  -4   5      319.39      271.85     11.84 o 
  -1  -4   5     1527.81     1637.35     16.81 o 
   0  -4   5      199.39      243.23     14.04 o 
   1  -4   5      281.07      282.57      8.91 o 
   2  -4   5       46.66       49.03      3.70 o 
   3  -4   5       65.40       72.66      6.92 o 
   4  -4   5        0.24        5.01      4.59 o 
   5  -4   5        3.21        4.76      4.79 o 
   6  -4   5        1.35        9.21      7.46 o 
   7  -4   5       84.03      111.12     14.51 o 
  -9  -3   5        0.33        4.94      6.42 o 
  -8  -3   5      179.33      187.96     14.15 o 
  -7  -3   5        9.50       12.87      4.24 o 
  -6  -3   5       75.62       76.18      5.86 o 
  -5  -3   5      379.66      379.42     11.84 o 
  -4  -3   5       36.13       32.95      4.21 o 
  -3  -3   5      145.11      168.49      5.35 o 
  -2  -3   5       21.17       23.53      2.13 o 
  -1  -3   5     1573.37     1594.24     18.80 o 
   0  -3   5      422.32      479.32      7.85 o 
   1  -3   5       17.97       13.55      2.16 o 
   2  -3   5        4.82        7.37      2.06 o 
   3  -3   5      582.44      649.49     15.29 o 
   4  -3   5       10.23        6.19      4.09 o 
   5  -3   5       23.02       17.38      5.23 o 
   6  -3   5        7.59        5.90      7.02 o 
   7  -3   5        0.95        1.56      7.18 o 
   8  -3   5        0.82        0.00      8.45 o 
  -9  -2   5        2.30        0.00      5.82 o 
  -8  -2   5       11.28       12.35      4.65 o 
  -7  -2   5      266.63      266.90     11.52 o 
  -6  -2   5      227.80      217.99      8.87 o 
  -5  -2   5       79.55       78.21      8.63 o 
  -4  -2   5     1736.79     1676.36     26.69 o 
  -3  -2   5     1631.56     1659.13     21.31 o 
  -2  -2   5      159.48      164.52      4.85 o 
  -1  -2   5      411.51      432.50      8.01 o 
   0  -2   5       15.89       20.71      1.97 o 
   1  -2   5      174.06      170.32      4.73 o 
   2  -2   5      836.49      826.91     11.80 o 
   3  -2   5      799.92      840.44     16.88 o 
   4  -2   5      148.88      140.16     12.84 o 
   5  -2   5      391.30      415.31     18.54 o 
   6  -2   5        2.67        1.08      6.06 o 
   7  -2   5       36.33       27.39      9.37 o 
   8  -2   5       61.58       84.41     13.48 o 
  -9  -1   5        1.08        9.05      7.06 o 
  -8  -1   5       42.59       29.94      8.21 o 
  -7  -1   5       64.95       53.11      7.46 o 
  -6  -1   5      936.30      950.98     18.48 o 
  -5  -1   5     1103.35     1077.15     23.19 o 
  -4  -1   5      313.72      299.52      8.40 o 
  -3  -1   5       35.51       29.51      3.07 o 
  -2  -1   5       13.16       15.22      2.41 o 
  -1  -1   5       31.33       34.54      4.82 o 
   0  -1   5      206.76      225.43      4.61 o 
   1  -1   5      909.81      823.75     10.57 o 
   2  -1   5        0.03        0.86      1.87 o 
   3  -1   5      223.45      207.09     13.12 o 
   4  -1   5      492.14      493.74     17.82 o 
   5  -1   5       95.43      113.36     10.69 o 
   6  -1   5      494.54      498.20     21.53 o 
   7  -1   5       11.42        9.73      8.17 o 
   8  -1   5       33.26       30.82      9.85 o 
  -9   0   5       20.24       14.07      7.38 o 
  -8   0   5       27.03       27.67      7.70 o 
  -7   0   5       32.12       29.03      7.66 o 
  -6   0   5      366.79      361.99     10.97 o 
  -5   0   5       33.22       33.03      5.16 o 
  -4   0   5        1.78        0.51      3.01 o 
  -3   0   5      182.37      162.12      5.76 o 
  -2   0   5      453.28      446.53     14.00 o 
  -1   0   5      447.89      412.13      8.09 o 
   0   0   5     1126.25     1079.63     14.82 o 
   1   0   5       81.06       66.57      5.24 o 
   2   0   5      337.93      381.77     12.36 o 
   3   0   5      483.61      468.02     15.31 o 
   4   0   5     2143.76     2296.67     43.94 o 
   5   0   5     1024.91     1081.61     29.31 o 
   6   0   5      214.78      222.13     14.63 o 
   7   0   5       12.06       13.40      7.06 o 
   8   0   5       18.97       20.29      8.53 o 
   9   0   5       41.83       49.12     10.69 o 
  -9   1   5       24.49       15.67      8.29 o 
  -8   1   5        7.03        9.25      6.90 o 
  -7   1   5       45.86       35.13      8.37 o 
  -6   1   5        5.03        5.46      5.50 o 
  -5   1   5      218.00      233.01     13.78 o 
  -4   1   5       18.28       14.95      3.73 o 
  -3   1   5      133.09      122.41      5.24 o 
  -2   1   5      203.87      181.65      5.58 o 
  -1   1   5      240.21      250.94      8.65 o 
   0   1   5     1407.79     1401.40     17.95 o 
   1   1   5     2641.71     2487.15     28.12 o 
   2   1   5      724.81      699.83     16.91 o 
   3   1   5      388.03      379.30     13.12 o 
   4   1   5     2339.94     2251.61     42.58 o 
   5   1   5       21.59       25.84      6.14 o 
   6   1   5       42.31       35.13      7.93 o 
   7   1   5       17.43       10.55      4.26 o 
   8   1   5       10.50       13.72      6.94 o 
   9   1   5       36.90       49.88     10.49 o 
  -8   2   5       64.34       64.51     11.12 o 
  -7   2   5        2.59       11.36      6.34 o 
  -6   2   5        1.58        0.00      4.74 o 
  -5   2   5       66.18       66.87      8.77 o 
  -4   2   5       82.90       81.29      4.66 o 
  -3   2   5       44.15       49.59      3.45 o 
  -2   2   5      182.83      196.06      4.84 o 
  -1   2   5     2168.00     2107.71     26.86 o 
   0   2   5      972.42     1080.34     22.73 o 
   1   2   5        9.20       12.08      3.39 o 
   2   2   5     2654.93     2510.66     41.31 o 
   3   2   5     1416.47     1556.52     30.54 o 
   4   2   5      172.31      203.63     10.45 o 
   5   2   5       17.99       12.04      5.06 o 
   6   2   5      446.73      484.64     19.90 o 
   7   2   5        0.10        1.16      3.66 o 
   8   2   5       87.17       85.37      8.02 o 
   9   2   5        1.45        1.91      6.82 o 
  -8   3   5        0.06        0.00      5.98 o 
  -7   3   5       37.71       31.62      8.21 o 
  -6   3   5       26.60       19.38      6.70 o 
  -5   3   5        2.33        5.30      5.06 o 
  -4   3   5       94.88       98.68      9.65 o 
  -3   3   5      114.81      117.37      7.02 o 
  -2   3   5      405.39      432.50      7.34 o 
  -1   3   5      144.14      133.33      5.44 o 
   0   3   5      824.20      759.92     12.53 o 
   1   3   5      347.55      344.73     11.72 o 
   2   3   5       99.86       95.65      6.58 o 
   3   3   5      296.64      333.81     12.20 o 
   4   3   5       90.79       88.48      7.54 o 
   5   3   5      141.46      139.87     10.45 o 
   6   3   5      364.82      353.94     16.43 o 
   7   3   5      678.00      690.29     17.62 o 
   8   3   5       47.91       51.51      6.86 o 
   9   3   5      153.29      139.10     10.16 o 
  -7   4   5       31.44       15.47      7.26 o 
  -6   4   5        0.76        0.00      5.98 o 
  -5   4   5       61.85       62.04      9.93 o 
  -4   4   5        0.25        0.73      4.09 o 
  -3   4   5      444.19      430.36     12.34 o 
  -2   4   5     2842.43     2869.71     37.03 o 
  -1   4   5      206.40      208.05      7.19 o 
   0   4   5       88.06      107.31      5.31 o 
   1   4   5       31.48       56.82      5.70 o 
   2   4   5      336.99      389.31     13.12 o 
   3   4   5      269.93      271.57     11.08 o 
   4   4   5      807.34      863.11     22.25 o 
   5   4   5        0.38        0.00      3.15 o 
   6   4   5      302.97      297.28     10.89 o 
   7   4   5      999.56     1034.31     22.14 o 
   8   4   5       38.05       46.41      6.67 o 
   9   4   5        8.32        7.79      6.14 o 
  -7   5   5       16.65       16.39      8.61 o 
  -6   5   5       72.76       74.08     11.96 o 
  -5   5   5        0.05        0.00      4.54 o 
  -4   5   5     1744.78     1686.26     30.23 o 
  -3   5   5      241.08      240.47     10.37 o 
  -2   5   5       64.70       78.48      6.07 o 
  -1   5   5       14.87       17.90      3.58 o 
   0   5   5     2217.64     2283.05     30.31 o 
   1   5   5     1198.95     1253.42     26.83 o 
   2   5   5      125.89      133.33      8.41 o 
   3   5   5        1.56        3.79      3.27 o 
   4   5   5        7.27        5.78      3.71 o 
   5   5   5      336.17      345.57     11.02 o 
   6   5   5       90.43       76.40      6.70 o 
   7   5   5        0.67        0.00      5.98 o 
   8   5   5      146.82      145.61     12.08 o 
   9   5   5        9.24       11.26      5.54 o 
  -6   6   5       65.65       56.18     11.76 o 
  -5   6   5        4.63        0.00      5.26 o 
  -4   6   5        6.78       15.40      5.45 o 
  -3   6   5      186.13      180.99      9.70 o 
  -2   6   5     1104.92     1129.16     21.99 o 
  -1   6   5      601.86      620.65     24.72 o 
   0   6   5      106.56      115.44      4.68 o 
   1   6   5      805.51      784.17     12.37 o 
   2   6   5       13.41       15.05      3.21 o 
   3   6   5       51.47       58.05      4.76 o 
   4   6   5       46.14       51.94      5.03 o 
   5   6   5       65.91       66.86      5.94 o 
   6   6   5      978.46     1030.98     21.34 o 
   7   6   5       75.33       86.16      7.75 o 
   8   6   5       76.16       63.27      7.54 o 
   9   6   5       49.04       34.45      9.57 o 
  -5   7   5       21.35       17.94      6.61 o 
  -4   7   5       31.96       29.24     11.06 o 
  -3   7   5       85.73       82.89      7.95 o 
  -2   7   5        1.69        0.00      7.54 o 
  -1   7   5      333.50      309.11     11.14 o 
   0   7   5       53.25       43.91      5.23 o 
   1   7   5      231.92      233.82      9.86 o 
   2   7   5       95.79       89.57      9.85 o 
   3   7   5       38.19       39.04      6.48 o 
   4   7   5      192.00      212.54      9.02 o 
   5   7   5       31.70       46.22      5.48 o 
   6   7   5      321.19      320.53     11.94 o 
   7   7   5       10.46        9.61      6.34 o 
   8   7   5       72.64       82.14     12.80 o 
   9   7   5       27.43       29.43      9.97 o 
  -4   8   5       87.14       88.11      9.28 o 
  -3   8   5        1.53        0.00      4.32 o 
  -2   8   5        3.80        5.22      4.58 o 
  -1   8   5        0.03        0.57      3.71 o 
   0   8   5        0.14        0.00      3.17 o 
   1   8   5       83.13       77.34     13.26 o 
   2   8   5      149.14      137.01      6.75 o 
   3   8   5       80.20       84.29      9.45 o 
   4   8   5       96.50       64.75      9.61 o 
   5   8   5        0.64        0.00      4.90 o 
   6   8   5       40.00       37.60      8.69 o 
   7   8   5       20.08       25.48      8.01 o 
   8   8   5      215.79      254.38     19.50 o 
  -3   9   5       45.22       49.88     19.82 o 
  -2   9   5        3.05        0.00      4.16 o 
  -1   9   5      100.44       77.91      7.77 o 
   0   9   5       33.88       26.81      5.31 o 
   1   9   5       63.19       63.76     10.92 o 
   2   9   5       30.34       42.26      9.77 o 
   3   9   5      223.81      201.39     13.44 o 
   4   9   5      123.39      133.61     12.56 o 
   5   9   5       18.43        6.26      5.54 o 
   6   9   5       93.67       90.75     12.88 o 
   7   9   5       29.61       46.33     10.45 o 
   8   9   5       31.75       39.11     11.24 o 
  -2  10   5        8.65       11.68      8.69 o 
  -1  10   5       26.88       15.91      8.61 o 
   0  10   5       18.09        9.53      7.70 o 
   1  10   5       96.17       56.34     11.44 o 
   2  10   5      174.49      210.84     18.66 o 
   3  10   5       69.05       67.06     12.32 o 
   4  10   5        1.77        0.80      5.38 o 
   5  10   5        2.75        0.00      6.18 o 
   6  10   5       12.52       17.74      7.38 o 
   7  10   5        4.95        6.78      7.54 o 
   0  11   5       23.01        8.17      9.49 o 
   1  11   5       14.96       11.56      8.09 o 
   2  11   5      127.11      138.16     17.26 o 
   3  11   5       27.86       43.06     11.60 o 
   4  11   5       64.52       80.66     14.11 o 
   5  11   5        4.36        0.96      6.34 o 
  -5 -10   6        3.21        7.14      7.34 o 
  -4 -10   6      124.62      131.50     10.74 o 
  -3 -10   6       19.50       16.15      5.99 o 
  -2 -10   6        0.09        0.00      6.90 o 
  -1 -10   6       54.88       69.14     13.96 o 
   0 -10   6       89.15       90.79     16.11 o 
  -6  -9   6       95.93       97.45     13.76 o 
  -5  -9   6       98.65       84.69     12.08 o 
  -4  -9   6        0.01        3.99      5.50 o 
  -3  -9   6       40.35       39.86      8.65 o 
  -2  -9   6        4.02        2.51     11.34 o 
  -1  -9   6       96.54      106.30     15.27 o 
   0  -9   6        1.72        0.00      6.46 o 
   1  -9   6       97.03       99.32     15.55 o 
   2  -9   6       39.92       19.22     11.24 o 
  -7  -8   6        4.23        0.52      6.30 o 
  -6  -8   6       50.64       78.71     11.80 o 
  -5  -8   6        9.42        5.22      5.50 o 
  -4  -8   6       24.21       25.88      7.38 o 
  -3  -8   6       28.08       29.35      5.58 o 
  -2  -8   6       17.79       16.55      4.96 o 
  -1  -8   6      120.33      109.99      8.46 o 
   0  -8   6       81.29       57.18     11.32 o 
   1  -8   6      135.42      145.73     16.23 o 
   2  -8   6      245.64      238.55     19.82 o 
   3  -8   6       28.93       30.98     11.32 o 
  -8  -7   6       28.09       45.61     10.29 o 
  -7  -7   6       44.77       48.52     10.61 o 
  -6  -7   6      227.57      237.04     16.07 o 
  -5  -7   6       26.97       23.44      6.78 o 
  -4  -7   6        2.81       15.87      6.22 o 
  -3  -7   6        0.03        0.00      4.90 o 
  -2  -7   6        2.54        0.00      5.22 o 
  -1  -7   6      129.66      120.37     10.01 o 
   0  -7   6      194.65      193.04     18.28 o 
   1  -7   6      180.26      177.99     15.95 o 
   2  -7   6      401.21      405.58     23.40 o 
   3  -7   6      172.86      186.12     18.10 o 
   4  -7   6      187.23      205.42     20.85 o 
   5  -7   6        3.42       17.38     11.68 o 
  -8  -6   6       48.79       49.92     10.13 o 
  -7  -6   6        7.84        6.38      6.66 o 
  -6  -6   6        0.03        4.27      5.10 o 
  -5  -6   6      261.77      267.74     15.67 o 
  -4  -6   6      134.12      137.40     11.72 o 
  -3  -6   6       68.86       65.27      8.57 o 
  -2  -6   6      174.36      163.44      8.31 o 
  -1  -6   6        0.03        0.00      2.86 o 
   0  -6   6      199.02      191.36     15.47 o 
   1  -6   6      105.17      115.32     13.16 o 
   2  -6   6      399.04      401.51     21.69 o 
   3  -6   6      340.98      348.31     21.59 o 
   4  -6   6        1.39        1.32      4.80 o 
   5  -6   6        0.03        1.72      5.24 o 
  -9  -5   6        1.78        0.00      6.34 o 
  -8  -5   6      126.92      115.67     13.28 o 
  -7  -5   6        2.30       10.89      6.46 o 
  -6  -5   6       56.97       50.96      8.65 o 
  -5  -5   6        1.36        0.04      4.31 o 
  -4  -5   6      125.16      118.42     10.81 o 
  -3  -5   6       87.35       86.24      8.69 o 
  -2  -5   6      151.90      142.14     10.29 o 
  -1  -5   6        0.53        0.00      3.97 o 
   0  -5   6      141.33      141.78      7.33 o 
   1  -5   6       30.66       30.85      4.63 o 
   2  -5   6      457.28      445.51      9.78 o 
   3  -5   6       37.85       39.82      5.66 o 
   4  -5   6      152.46      143.55      9.28 o 
   5  -5   6       94.42      100.96     10.19 o 
   6  -5   6       53.12       46.25      8.21 o 
  -9  -4   6        0.03        9.01      6.90 o 
  -8  -4   6       39.09       53.95      9.89 o 
  -7  -4   6       56.34       61.28      9.77 o 
  -6  -4   6       38.19       32.73      7.74 o 
  -5  -4   6       71.26       53.47      8.13 o 
  -4  -4   6     1227.94     1265.34     31.94 o 
  -3  -4   6      235.21      222.13     11.88 o 
  -2  -4   6      688.78      701.75     20.61 o 
  -1  -4   6      382.41      398.46      6.80 o 
   0  -4   6        0.16        0.00      1.67 o 
   1  -4   6       11.26       14.87      2.59 o 
   2  -4   6      464.01      468.65      9.65 o 
   3  -4   6      386.63      350.19     11.91 o 
   4  -4   6       38.45       37.37      6.32 o 
   5  -4   6       23.39       14.90      5.67 o 
   6  -4   6       42.69       46.49      9.97 o 
   7  -4   6       40.10       16.79      9.57 o 
  -9  -3   6       13.71        6.62      6.90 o 
  -8  -3   6       52.03       56.14      9.73 o 
  -7  -3   6       18.43       14.39      6.14 o 
  -6  -3   6       54.60       55.53      7.12 o 
  -5  -3   6       14.92       19.47      5.38 o 
  -4  -3   6       88.71       78.69      4.71 o 
  -3  -3   6      582.79      580.46     10.45 o 
  -2  -3   6      448.51      426.34      9.05 o 
  -1  -3   6      184.94      165.04      4.35 o 
   0  -3   6      107.68      134.34      4.39 o 
   1  -3   6       10.81        5.76      2.07 o 
   2  -3   6      209.43      273.50      7.20 o 
   3  -3   6       11.17        8.42      2.74 o 
   4  -3   6       22.46       12.70      4.61 o 
   5  -3   6      191.43      198.23     10.98 o 
   6  -3   6      135.54      153.27     14.00 o 
   7  -3   6      157.19      152.79     15.39 o 
  -8  -2   6       65.28       71.79      7.10 o 
  -7  -2   6       39.80       48.50      6.40 o 
  -6  -2   6      148.03      137.38      7.60 o 
  -5  -2   6      316.45      335.72     10.02 o 
  -4  -2   6      416.36      393.92      9.86 o 
  -3  -2   6       68.87       77.30      4.78 o 
  -2  -2   6      163.80      155.12      5.14 o 
  -1  -2   6     1049.03      965.53     13.98 o 
   0  -2   6      831.43      842.65     12.12 o 
   1  -2   6     2804.93     2879.95     30.53 o 
   2  -2   6      214.63      257.20      9.66 o 
   3  -2   6       51.19       56.06      3.95 o 
   4  -2   6     1310.95     1365.45     24.71 o 
   5  -2   6      203.33      244.46     15.27 o 
   6  -2   6        4.39       14.23      7.54 o 
   7  -2   6        2.06        6.82      7.85 o 
   8  -2   6       25.21       17.58      9.93 o 
  -9  -1   6       18.82       23.80      8.37 o 
  -8  -1   6      171.41      205.50     15.11 o 
  -7  -1   6       18.06       14.87      4.55 o 
  -6  -1   6       15.91       14.12      4.14 o 
  -5  -1   6       67.36       70.76      5.82 o 
  -4  -1   6       96.50       91.95      6.74 o 
  -3  -1   6      174.27      159.26      5.84 o 
  -2  -1   6      151.01      138.82      5.07 o 
  -1  -1   6     2132.81     2095.48     40.65 o 
   0  -1   6     1139.56     1063.71     12.18 o 
   1  -1   6      289.67      282.51      5.96 o 
   2  -1   6      307.42      324.07      7.08 o 
   3  -1   6       68.96       57.16      4.95 o 
   4  -1   6       32.62       43.98      7.58 o 
   5  -1   6      373.58      377.39     17.78 o 
   6  -1   6       89.67      106.18     11.84 o 
   7  -1   6        5.84        7.62      7.46 o 
   8  -1   6        1.10        0.00      7.34 o 
  -9   0   6       18.68       27.79      8.61 o 
  -8   0   6        2.49        0.00      5.30 o 
  -7   0   6        7.76       12.24      5.74 o 
  -6   0   6      391.31      392.34     19.88 o 
  -5   0   6      172.04      176.07      7.61 o 
  -4   0   6       18.68       21.96      3.34 o 
  -3   0   6       88.22       84.90      4.65 o 
  -2   0   6      368.94      389.59     10.21 o 
  -1   0   6     3262.89     2993.58     33.16 o 
   0   0   6       80.73       76.56      4.14 o 
   1   0   6      102.49      101.92      4.55 o 
   2   0   6     1415.90     1386.00     19.52 o 
   3   0   6      109.02      120.85      8.33 o 
   4   0   6       28.62       26.63      6.50 o 
   5   0   6       49.19       43.86      8.21 o 
   6   0   6        0.00        0.00      5.82 o 
   7   0   6      505.26      447.88     21.65 o 
   8   0   6        0.57        0.00      5.46 o 
   9   0   6        6.55        4.23      7.18 o 
  -8   1   6      103.80       87.52     11.80 o 
  -7   1   6      261.89      224.16     14.63 o 
  -6   1   6        6.41        6.02      5.06 o 
  -5   1   6       30.01       28.47      4.07 o 
  -4   1   6       20.34       17.58      3.08 o 
  -3   1   6      281.81      264.12      7.50 o 
  -2   1   6      416.91      408.58     10.05 o 
  -1   1   6     1885.62     1758.03     24.76 o 
   0   1   6     3525.42     3204.66     35.31 o 
   1   1   6       50.85       32.28      3.08 o 
   2   1   6      518.82      528.90     15.19 o 
   3   1   6     2521.58     2766.08     47.61 o 
   4   1   6       39.61       37.12      6.14 o 
   5   1   6      164.88      159.85     11.36 o 
   6   1   6      681.36      733.13     25.40 o 
   7   1   6       43.62       21.37      7.66 o 
   8   1   6       30.62       18.30      5.07 o 
   9   1   6      247.34      218.18     18.38 o 
  -8   2   6        0.24        2.83      5.46 o 
  -7   2   6       15.39        8.81      6.34 o 
  -6   2   6       40.53       37.04      7.97 o 
  -5   2   6      393.84      402.23     17.82 o 
  -4   2   6      485.47      474.31     10.67 o 
  -3   2   6      112.36      110.44      5.18 o 
  -2   2   6        7.64        4.18      2.39 o 
  -1   2   6      810.96      747.73      9.79 o 
   0   2   6       56.15       42.87      3.25 o 
   1   2   6     1888.73     1905.36     34.25 o 
   2   2   6      832.53      770.41     18.98 o 
   3   2   6      429.07      496.17     15.67 o 
   4   2   6      290.45      323.04     13.64 o 
   5   2   6      102.40      111.16      9.69 o 
   6   2   6       28.12       27.03      7.02 o 
   7   2   6      800.77      850.27     28.79 o 
   8   2   6      343.27      378.45     15.29 o 
   9   2   6       16.45       19.70      8.45 o 
  -8   3   6        2.84        4.94      7.18 o 
  -7   3   6      229.86      212.36     15.51 o 
  -6   3   6      223.89      205.06     14.27 o 
  -5   3   6        1.78        0.00      5.10 o 
  -4   3   6      242.95      250.04     13.56 o 
  -3   3   6        0.14        0.00      1.78 o 
  -2   3   6       80.29       83.00      3.74 o 
  -1   3   6      627.55      598.16     11.00 o 
   0   3   6      764.65      810.22     13.11 o 
   1   3   6     2216.65     2260.86     39.91 o 
   2   3   6      906.54      972.68     22.41 o 
   3   3   6        7.07        0.48      3.15 o 
   4   3   6        0.12        7.66      3.79 o 
   5   3   6       33.35       31.90      6.50 o 
   6   3   6       73.11       79.11      9.29 o 
   7   3   6      172.61      176.80     17.32 o 
   8   3   6      144.51      152.84      9.94 o 
   9   3   6        0.60        0.06      4.46 o 
  -7   4   6        3.84        5.58      6.62 o 
  -6   4   6      190.89      194.85     14.99 o 
  -5   4   6        1.63        0.00      5.58 o 
  -4   4   6       98.36       94.34      7.53 o 
  -3   4   6       35.40       41.52      5.31 o 
  -2   4   6      125.87      115.86      6.54 o 
  -1   4   6        2.77        4.44      2.41 o 
   0   4   6     1039.92     1038.71     18.18 o 
   1   4   6      380.54      401.31     13.92 o 
   2   4   6      407.46      500.11     15.67 o 
   3   4   6      639.72      719.73     19.62 o 
   4   4   6      290.66      284.73     12.60 o 
   5   4   6        4.72        4.47      4.59 o 
   6   4   6      703.82      704.54     23.52 o 
   7   4   6        7.98       14.04      4.46 o 
   8   4   6      271.02      282.00     25.72 o 
   9   4   6        3.38        5.90      4.94 o 
  -7   5   6        6.11        0.28      7.14 o 
  -6   5   6        0.09        1.44      6.62 o 
  -5   5   6       11.21       10.81      5.53 o 
  -4   5   6     2247.84     2220.66     36.00 o 
  -3   5   6      286.60      271.03     11.06 o 
  -2   5   6       17.20       15.36      7.68 o 
  -1   5   6      478.79      494.61     24.70 o 
   0   5   6     1923.38     2003.65     40.43 o 
   1   5   6      363.58      453.75     11.16 o 
   2   5   6       14.20       12.28      4.31 o 
   3   5   6       58.75       51.91      6.10 o 
   4   5   6      316.95      330.18     13.84 o 
   5   5   6       10.79        5.02      4.55 o 
   6   5   6       13.52        3.94      3.77 o 
   7   5   6       17.07       10.94      4.44 o 
   8   5   6        1.33        0.00      7.83 o 
   9   5   6       46.96       27.80      6.40 o 
  -6   6   6      276.53      260.68     18.62 o 
  -5   6   6      290.85      268.20     13.53 o 
  -4   6   6       36.31       35.32     10.31 o 
  -3   6   6      112.66      115.04      9.33 o 
  -2   6   6       19.26       12.24      7.52 o 
  -1   6   6       66.31       59.27      5.50 o 
   0   6   6        1.42        0.00      2.58 o 
   1   6   6      274.51      248.12     12.94 o 
   2   6   6      208.99      215.27     11.52 o 
   3   6   6      710.35      690.14     19.94 o 
   4   6   6       73.98       67.38      7.50 o 
   5   6   6      275.05      251.53      9.88 o 
   6   6   6       87.13      112.80      7.92 o 
   7   6   6        7.85       16.06      4.72 o 
   8   6   6        8.74       13.25      6.00 o 
   9   6   6      155.79      191.29     12.05 o 
  -5   7   6       97.97       85.71      9.57 o 
  -4   7   6       47.72       49.14      7.44 o 
  -3   7   6       52.31       57.87      7.09 o 
  -2   7   6       40.73       44.16      6.18 o 
  -1   7   6      207.65      176.50     13.28 o 
   0   7   6       21.49       25.98      4.56 o 
   1   7   6       17.65       17.99      3.04 o 
   2   7   6      850.92      796.92     15.99 o 
   3   7   6        2.45        0.37      2.73 o 
   4   7   6      836.92      867.59     18.08 o 
   5   7   6      294.75      284.48     10.88 o 
   6   7   6      227.43      246.18     10.91 o 
   7   7   6       14.04       14.30      4.65 o 
   8   7   6        4.89        0.00      5.98 o 
   9   7   6        4.66        5.54      7.66 o 
  -4   8   6       75.02       95.88      9.58 o 
  -3   8   6       12.98       18.97      7.89 o 
  -2   8   6      147.27      146.21      9.62 o 
  -1   8   6       15.78       17.96      5.46 o 
   0   8   6      207.58      216.65     16.15 o 
   1   8   6        0.84        2.60      3.83 o 
   2   8   6       30.98       30.76      3.92 o 
   3   8   6      474.15      457.41     12.85 o 
   4   8   6     1706.89     1781.71     43.50 o 
   5   8   6      485.03      521.41     23.01 o 
   6   8   6       45.85       37.44      9.37 o 
   7   8   6       87.37       94.10     13.52 o 
   8   8   6        1.36        7.97      7.38 o 
  -3   9   6        3.26        5.53      5.54 o 
  -2   9   6      124.67      149.13     10.30 o 
  -1   9   6        5.93        0.00      3.89 o 
   0   9   6       73.80       75.57      7.28 o 
   1   9   6       13.68       12.11      4.44 o 
   2   9   6      186.60      194.42     16.11 o 
   3   9   6     1821.62     1894.08     43.30 o 
   4   9   6       48.26       44.10      8.53 o 
   5   9   6       91.87      100.96     12.56 o 
   6   9   6        9.95       14.00      7.42 o 
   7   9   6       20.36        7.22      6.58 o 
   8   9   6        7.14       11.72      8.53 o 
  -2  10   6       48.45       40.71     12.84 o 
  -1  10   6        0.93        0.80      7.54 o 
   0  10   6        2.10        3.63      6.94 o 
   1  10   6      169.63      170.77     16.99 o 
   2  10   6       26.89       19.30      8.85 o 
   3  10   6       68.60       55.58     11.12 o 
   4  10   6       72.61       58.45      9.69 o 
   5  10   6       35.44       26.44      8.33 o 
   6  10   6       70.41       85.25     13.16 o 
   7  10   6       19.18       24.32      8.93 o 
   0  11   6       52.52       51.83     12.96 o 
   1  11   6       24.58        9.25      8.25 o 
   2  11   6      235.60      268.30     21.61 o 
   3  11   6       30.17       36.12     11.00 o 
   4  11   6        1.21        0.00      6.90 o 
   5  11   6       37.49       29.78      8.85 o 
  -4 -10   7       58.95       36.20     12.04 o 
  -3 -10   7       18.21       16.58      5.96 o 
  -2 -10   7       30.47       52.71     13.16 o 
  -1 -10   7       13.67       17.66     10.09 o 
  -6  -9   7        0.02        3.55      6.18 o 
  -5  -9   7       63.60       56.90     10.65 o 
  -4  -9   7       11.82        9.75      4.69 o 
  -3  -9   7      120.79      146.15     10.47 o 
  -2  -9   7      101.35      120.60      9.81 o 
  -1  -9   7       95.78       81.78     14.27 o 
   0  -9   7       65.68       81.98     14.67 o 
   1  -9   7        0.64        1.04      8.37 o 
   2  -9   7       15.31       21.29     12.08 o 
  -7  -8   7       12.37        4.31      6.42 o 
  -6  -8   7        5.59        0.00      5.74 o 
  -5  -8   7       19.03       16.95      6.94 o 
  -4  -8   7      185.49      177.23     14.71 o 
  -3  -8   7       46.21       31.06      5.92 o 
  -2  -8   7      296.46      314.30     13.18 o 
  -1  -8   7       17.30       15.68      5.15 o 
   0  -8   7        0.39        0.00      6.70 o 
   1  -8   7       17.01       22.85      9.65 o 
   2  -8   7       10.17       11.00      8.81 o 
   3  -8   7      115.14       92.50     16.31 o 
  -8  -7   7       99.69       87.28     13.96 o 
  -7  -7   7      100.13       70.97     11.88 o 
  -6  -7   7       13.70       12.64      6.50 o 
  -5  -7   7        0.65        4.23      5.34 o 
  -4  -7   7        3.26        0.00      4.59 o 
  -3  -7   7       49.08       71.25      9.93 o 
  -2  -7   7      312.99      317.83     12.49 o 
  -1  -7   7        0.27        1.20      3.69 o 
   0  -7   7      652.99      651.81     20.51 o 
   1  -7   7      299.98      334.25     20.45 o 
   2  -7   7       36.99       26.95      9.85 o 
   3  -7   7       21.29        9.89      9.17 o 
   4  -7   7       41.76       40.43     12.64 o 
  -8  -6   7      217.46      211.32     17.42 o 
  -7  -6   7        0.42        0.00      4.70 o 
  -6  -6   7        0.04        6.66      5.94 o 
  -5  -6   7       84.48       99.44     11.32 o 
  -4  -6   7      665.21      642.30     23.48 o 
  -3  -6   7      507.72      500.39     20.41 o 
  -2  -6   7      450.13      421.73     13.17 o 
  -1  -6   7      706.96      736.43     17.70 o 
   0  -6   7      262.52      267.43     10.65 o 
   1  -6   7        4.79       10.65      4.23 o 
   2  -6   7       43.28       40.95     10.21 o 
   3  -6   7       20.27       16.39      8.21 o 
   4  -6   7        5.32       12.60      9.37 o 
   5  -6   7       37.07       43.31      7.83 o 
  -8  -5   7       20.04       32.42      9.37 o 
  -7  -5   7       23.57       19.54      7.66 o 
  -6  -5   7      288.16      316.78     17.50 o 
  -5  -5   7       15.45       14.35      6.10 o 
  -4  -5   7       33.28       31.14      6.78 o 
  -3  -5   7       31.23       36.88      7.06 o 
  -2  -5   7      105.19       90.59      9.25 o 
  -1  -5   7       26.60       25.35      4.70 o 
   0  -5   7      121.29      124.85      9.13 o 
   1  -5   7       34.66       34.70      3.65 o 
   2  -5   7       72.66       66.81      4.74 o 
   3  -5   7       15.98        5.75      5.86 o 
   4  -5   7       86.03       85.13      7.97 o 
   5  -5   7        7.17        3.08      7.24 o 
   6  -5   7        0.97        0.36      5.83 o 
  -9  -4   7        3.14        4.78      7.26 o 
  -8  -4   7      214.83      218.38     16.07 o 
  -7  -4   7        5.78        0.00      5.22 o 
  -6  -4   7      405.11      404.78     19.38 o 
  -5  -4   7       37.53       36.80      7.85 o 
  -4  -4   7      202.95      194.50     12.64 o 
  -3  -4   7       73.62       60.21      7.97 o 
  -2  -4   7      340.03      393.54     15.71 o 
  -1  -4   7      478.82      499.84      8.35 o 
   0  -4   7      139.78      150.35      5.12 o 
   1  -4   7       50.17       51.30      4.03 o 
   2  -4   7       39.38       39.36      7.17 o 
   3  -4   7        3.80        7.30      2.94 o 
   4  -4   7       72.36       81.60      7.71 o 
   5  -4   7      123.67      114.55     10.69 o 
   6  -4   7       37.86       33.61      9.73 o 
   7  -4   7        1.94        0.00      7.62 o 
  -9  -3   7       57.94       58.29     10.89 o 
  -8  -3   7      126.56      125.56     12.96 o 
  -7  -3   7      208.71      206.58     14.51 o 
  -6  -3   7      189.36      185.13     13.28 o 
  -5  -3   7      787.79      792.04     15.65 o 
  -4  -3   7       37.79       34.09      3.69 o 
  -3  -3   7       57.03       66.49      4.19 o 
  -2  -3   7        7.45        2.13      2.05 o 
  -1  -3   7       16.55       11.38      1.92 o 
   0  -3   7      203.33      238.07      5.90 o 
   1  -3   7      142.43      154.13      6.89 o 
   2  -3   7     1032.49     1079.63     15.44 o 
   3  -3   7       99.15      101.85      9.35 o 
   4  -3   7      169.61      155.07      9.30 o 
   5  -3   7        4.36        0.00      5.32 o 
   6  -3   7      101.23      121.49     13.44 o 
   7  -3   7      111.21       95.33     13.52 o 
  -8  -2   7       59.61       67.83     10.41 o 
  -7  -2   7        3.35        0.00      4.31 o 
  -6  -2   7       47.67       44.87      5.29 o 
  -5  -2   7      270.22      268.23      9.24 o 
  -4  -2   7      171.92      179.54      6.95 o 
  -3  -2   7      599.97      626.07     11.96 o 
  -2  -2   7     1823.21     1899.62     27.39 o 
  -1  -2   7     1056.89     1082.91     13.08 o 
   0  -2   7     1451.24     1419.07     16.12 o 
   1  -2   7       15.99        8.77      3.83 o 
   2  -2   7        5.14        3.01      1.99 o 
   3  -2   7       28.91       21.40      4.23 o 
   4  -2   7      487.77      497.05     14.69 o 
   5  -2   7       71.79       76.16     10.45 o 
   6  -2   7       90.94       98.52     12.68 o 
   7  -2   7       41.63       37.24     10.65 o 
   8  -2   7        4.11       14.59      8.65 o 
  -9  -1   7        1.13       11.88      7.74 o 
  -8  -1   7       32.12       25.92      8.09 o 
  -7  -1   7       32.93       26.13      4.97 o 
  -6  -1   7      477.38      488.57     23.44 o 
  -5  -1   7       79.48       74.67      5.62 o 
  -4  -1   7        0.97        4.10      2.72 o 
  -3  -1   7      227.50      227.27      7.28 o 
  -2  -1   7       17.82       14.17      2.64 o 
  -1  -1   7      319.00      299.51      7.72 o 
   0  -1   7      188.04      216.01      5.17 o 
   1  -1   7       33.38       37.72      2.74 o 
   2  -1   7     2715.08     2830.83     28.31 o 
   3  -1   7      139.24      112.29     10.17 o 
   4  -1   7      116.84      113.91     10.01 o 
   5  -1   7      123.16      148.52     12.56 o 
   6  -1   7       49.01       46.09      9.49 o 
   7  -1   7       18.90       12.92      8.57 o 
   8  -1   7        1.34        5.10      8.69 o 
  -8   0   7        7.98        5.26      6.26 o 
  -7   0   7       87.23       97.97     10.92 o 
  -6   0   7        0.39        0.00      3.15 o 
  -5   0   7      320.10      330.79     10.28 o 
  -4   0   7      213.45      218.60      7.85 o 
  -3   0   7       19.75       22.84      3.21 o 
  -2   0   7        0.17        4.18      2.15 o 
  -1   0   7     1312.60     1373.54     25.86 o 
   0   0   7     1741.89     1785.93     23.31 o 
   1   0   7      229.98      223.43      6.92 o 
   2   0   7      734.30      756.19     13.86 o 
   3   0   7      255.11      233.85     11.80 o 
   4   0   7     2534.33     2553.08     48.76 o 
   5   0   7       54.06       58.13      9.25 o 
   6   0   7       36.58       36.28      8.93 o 
   7   0   7        3.20        0.00      7.30 o 
   8   0   7        1.18        0.00      5.38 o 
  -8   1   7        0.06        0.00      4.82 o 
  -7   1   7        7.16        2.99      5.98 o 
  -6   1   7      354.57      310.56     16.43 o 
  -5   1   7      247.74      251.76      8.96 o 
  -4   1   7        7.91        9.41      3.01 o 
  -3   1   7       20.46       28.70      3.44 o 
  -2   1   7      468.22      494.24     21.27 o 
  -1   1   7       96.69       92.60      6.68 o 
   0   1   7        0.19        0.00      1.89 o 
   1   1   7        0.01        2.48      1.99 o 
   2   1   7     2009.59     2068.64     37.92 o 
   3   1   7        3.65        5.10      3.95 o 
   4   1   7      127.24      109.45      9.29 o 
   5   1   7       71.57       49.40      8.05 o 
   6   1   7      119.07      114.87     11.96 o 
   7   1   7        6.58       13.84      7.10 o 
   8   1   7       22.68       29.35      8.61 o 
   9   1   7        0.83        6.42      7.66 o 
  -8   2   7        1.06        0.00      6.26 o 
  -7   2   7        9.40        0.44      5.98 o 
  -6   2   7      146.58      131.70     11.96 o 
  -5   2   7       39.71       35.25      7.30 o 
  -4   2   7       49.36       46.24      4.34 o 
  -3   2   7       16.83       13.12      4.78 o 
  -2   2   7      186.72      175.84      9.83 o 
  -1   2   7        3.83        2.71      1.52 o 
   0   2   7       26.00       31.06      3.16 o 
   1   2   7       26.84       27.63      4.78 o 
   2   2   7       60.72       72.73      6.46 o 
   3   2   7      233.00      267.42     11.76 o 
   4   2   7      394.77      413.19     15.83 o 
   5   2   7       15.72       12.32      5.34 o 
   6   2   7       15.19       16.19      6.26 o 
   7   2   7       49.87       40.67      8.77 o 
   8   2   7        9.48        9.75      4.96 o 
   9   2   7       50.96       67.66     12.24 o 
  -8   3   7       33.73       55.74     10.89 o 
  -7   3   7        3.16        3.07      6.18 o 
  -6   3   7        3.96        2.79      5.74 o 
  -5   3   7      303.33      299.44     16.27 o 
  -4   3   7        4.51       16.19      5.62 o 
  -3   3   7      193.36      196.76      5.90 o 
  -2   3   7      569.39      560.18     10.52 o 
  -1   3   7       47.10       49.22      2.97 o 
   0   3   7      212.48      219.11      6.34 o 
   1   3   7      928.80     1065.82     24.68 o 
   2   3   7      624.94      664.99     18.62 o 
   3   3   7        7.25        2.47      3.11 o 
   4   3   7      248.74      284.13     13.40 o 
   5   3   7        1.93        6.42      4.74 o 
   6   3   7      300.62      288.16     16.07 o 
   7   3   7        6.20       10.01      6.86 o 
   8   3   7       93.46       92.28      8.60 o 
   9   3   7        0.00        0.00      4.23 o 
  -7   4   7       10.32       25.04      8.45 o 
  -6   4   7       18.29       21.09      7.38 o 
  -5   4   7       84.66      110.17     11.60 o 
  -4   4   7      356.55      369.72     13.01 o 
  -3   4   7      328.95      328.35     11.36 o 
  -2   4   7      413.79      435.46     11.71 o 
  -1   4   7        3.06       10.46      2.88 o 
   0   4   7      100.89      118.36      5.44 o 
   1   4   7      219.39      237.88     11.60 o 
   2   4   7       20.90       32.06      5.50 o 
   3   4   7      103.97      101.75      7.81 o 
   4   4   7        0.66        0.00      3.31 o 
   5   4   7       97.57      110.49      9.97 o 
   6   4   7      219.23      237.36     14.35 o 
   7   4   7      202.55      209.73     14.55 o 
   8   4   7        0.01        0.00      4.33 o 
   9   4   7        2.53        1.82      5.00 o 
  -7   5   7        5.61       14.87      8.69 o 
  -6   5   7       15.26       11.72      8.17 o 
  -5   5   7       10.20        3.27      6.82 o 
  -4   5   7        4.98       12.61     10.03 o 
  -3   5   7        5.17        6.97      3.97 o 
  -2   5   7      280.62      297.35     10.39 o 
  -1   5   7      291.72      314.24     42.72 o 
   0   5   7       12.76       19.83      3.50 o 
   1   5   7        3.36        3.51      2.51 o 
   2   5   7       99.74      132.81      9.65 o 
   3   5   7      714.18      724.04     20.65 o 
   4   5   7       32.90       29.31      5.82 o 
   5   5   7       93.19       81.30      8.89 o 
   6   5   7      103.59      116.98     11.08 o 
   7   5   7       31.02       37.93      6.68 o 
   8   5   7       97.03      106.96     11.88 o 
   9   5   7       32.51       32.62      6.98 o 
  -6   6   7      284.13      311.84     20.57 o 
  -5   6   7        0.05        0.00      4.82 o 
  -4   6   7       20.24       14.00      5.59 o 
  -3   6   7      445.03      461.59     37.50 o 
  -2   6   7        0.02        0.00      4.13 o 
  -1   6   7      114.02      107.03      6.81 o 
   0   6   7      363.14      362.66     11.03 o 
   1   6   7      617.58      640.32     14.65 o 
   2   6   7        0.39        9.53      4.74 o 
   3   6   7      119.34      112.60      8.89 o 
   4   6   7       25.27       25.72      5.74 o 
   5   6   7        1.03        1.99      4.82 o 
   6   6   7     1249.09     1245.46     24.67 o 
   7   6   7        0.01        2.91      3.92 o 
   8   6   7      182.26      213.28     16.43 o 
   9   6   7       15.44        9.63      5.76 o 
  -5   7   7       92.01       72.23     12.32 o 
  -4   7   7        0.78        2.39      7.38 o 
  -3   7   7        0.05        2.32      4.65 o 
  -2   7   7      220.88      225.67     12.54 o 
  -1   7   7      385.86      386.21     12.75 o 
   0   7   7       34.65       46.95      5.33 o 
   1   7   7      315.23      308.10     10.86 o 
   2   7   7       23.42       21.89      5.86 o 
   3   7   7       67.73       64.07      7.62 o 
   4   7   7      599.34      585.93     14.94 o 
   5   7   7        0.67        0.00      2.74 o 
   6   7   7       62.49       80.56     10.23 o 
   7   7   7        0.24        0.00      3.65 o 
   8   7   7      168.37      186.60     17.62 o 
  -4   8   7       22.26       22.50      6.69 o 
  -3   8   7       65.82       67.55      8.14 o 
  -2   8   7       57.63       51.42      8.33 o 
  -1   8   7        7.95        1.55      5.52 o 
   0   8   7       93.84       89.40      7.28 o 
   1   8   7       10.65       14.61      4.28 o 
   2   8   7        0.35        0.00      2.39 o 
   3   8   7      405.54      411.61     12.40 o 
   4   8   7      194.30      223.63     13.46 o 
   5   8   7      197.78      202.04     17.90 o 
   6   8   7       13.07       17.03      7.50 o 
   7   8   7       74.50       55.38     10.96 o 
   8   8   7        0.03        0.12      6.34 o 
  -3   9   7        6.21        3.38      5.40 o 
  -2   9   7        2.52        0.77      4.96 o 
  -1   9   7        8.55       10.13      4.71 o 
   0   9   7        0.95        0.85      3.94 o 
   1   9   7      131.64      116.95      8.41 o 
   2   9   7      493.51      526.20     15.79 o 
   3   9   7       39.43       19.74      6.74 o 
   4   9   7       13.15       26.51      7.42 o 
   5   9   7       75.65       75.56     11.04 o 
   6   9   7       17.38        9.57      6.78 o 
   7   9   7       11.64        5.42      7.58 o 
  -2  10   7       16.84       22.06      6.48 o 
  -1  10   7        0.29        0.00      6.90 o 
   0  10   7       68.40       58.29     12.04 o 
   1  10   7        0.47        0.00      6.98 o 
   2  10   7       53.87       68.78     12.40 o 
   3  10   7       50.71       30.50      9.09 o 
   4  10   7        9.38        4.47      5.86 o 
   5  10   7        4.12        1.91      5.46 o 
   6  10   7       17.33       19.74      8.41 o 
   0  11   7       20.42       20.85     10.29 o 
   1  11   7       83.02       96.69     15.11 o 
   2  11   7        0.74        0.00      7.18 o 
   3  11   7       67.74       59.81     13.04 o 
   4  11   7        1.96       10.73      7.78 o 
   5  11   7        2.96        1.28      6.10 o 
  -5  -9   8       61.43       67.66     12.00 o 
  -4  -9   8       11.02        7.11      7.99 o 
  -3  -9   8       62.72       54.42      7.88 o 
  -2  -9   8        3.64        1.64      4.65 o 
  -1  -9   8      211.57      217.66     19.42 o 
   0  -9   8      587.77      648.16     31.86 o 
   1  -9   8       71.52       65.35     14.43 o 
  -6  -8   8        6.90       10.73      7.06 o 
  -5  -8   8      150.31      150.72     14.99 o 
  -4  -8   8       11.76       17.94      7.34 o 
  -3  -8   8       18.65       24.72      5.70 o 
  -2  -8   8      144.33      143.75      9.98 o 
  -1  -8   8      116.80      120.57     13.16 o 
   0  -8   8        4.46       10.09      8.25 o 
   1  -8   8        0.40        0.40      7.42 o 
   2  -8   8      177.30      154.98     17.86 o 
   3  -8   8        0.65        0.00      8.89 o 
  -7  -7   8        9.75        2.59      7.06 o 
  -6  -7   8       46.98       62.92     10.65 o 
  -5  -7   8       32.49       44.26      9.21 o 
  -4  -7   8        4.80        0.00      4.78 o 
  -3  -7   8        2.50        1.70      3.68 o 
  -2  -7   8        3.30        1.64      4.80 o 
  -1  -7   8      987.73     1029.10     22.92 o 
   0  -7   8       32.66       41.65      6.26 o 
   1  -7   8      215.05      237.68     18.18 o 
   2  -7   8      134.58      134.81     16.07 o 
   3  -7   8       22.06       18.18      9.93 o 
   4  -7   8        3.00        0.00      9.13 o 
  -8  -6   8       24.59       23.92      9.37 o 
  -7  -6   8        1.16        1.12      6.22 o 
  -6  -6   8      159.39      149.24     14.07 o 
  -5  -6   8        8.28        0.00      4.98 o 
  -4  -6   8      253.60      235.68     15.43 o 
  -3  -6   8      615.40      558.97     22.25 o 
  -2  -6   8      474.74      466.15     19.14 o 
  -1  -6   8        1.57        0.00      3.34 o 
   0  -6   8       99.68       93.99      7.42 o 
   1  -6   8      164.04      170.31     17.20 o 
   2  -6   8      179.61      219.65     16.67 o 
   3  -6   8        0.28        0.00      6.58 o 
   4  -6   8       32.62       39.55     11.80 o 
   5  -6   8       36.92       25.68     11.32 o 
  -8  -5   8        1.93        0.00      6.26 o 
  -7  -5   8        0.30        0.00      5.50 o 
  -6  -5   8       59.38       51.67      9.57 o 
  -5  -5   8       39.69       34.53      7.46 o 
  -4  -5   8        4.84        0.00      4.51 o 
  -3  -5   8        7.13        3.87      4.70 o 
  -2  -5   8     1165.29     1118.58     21.74 o 
  -1  -5   8     1295.99     1317.15     23.95 o 
   0  -5   8        1.88        0.00      3.38 o 
   1  -5   8      290.56      280.24     20.77 o 
   2  -5   8      129.55      116.37      5.87 o 
   3  -5   8      545.50      524.40     15.36 o 
   4  -5   8        0.06        0.52      8.45 o 
   5  -5   8       25.36       24.32      6.88 o 
   6  -5   8       59.70       66.94      9.35 o 
  -8  -4   8       39.94       23.72      7.85 o 
  -7  -4   8      128.78      106.34     12.08 o 
  -6  -4   8        2.45        0.76      5.42 o 
  -5  -4   8      453.75      452.79     19.86 o 
  -4  -4   8     1287.30     1167.53     31.90 o 
  -3  -4   8     2554.77     2442.08     49.36 o 
  -2  -4   8       73.77       70.65      8.53 o 
  -1  -4   8       17.78       15.87      3.59 o 
   0  -4   8      233.87      228.52      6.43 o 
   1  -4   8      269.48      280.83      7.61 o 
   2  -4   8      450.23      433.16      9.92 o 
   3  -4   8      243.95      241.69      8.10 o 
   4  -4   8        2.61        1.59      4.90 o 
   5  -4   8      220.71      260.26     13.05 o 
   6  -4   8        7.30        6.02      7.46 o 
  -8  -3   8       11.39        6.22      6.58 o 
  -7  -3   8       45.61       32.02      8.01 o 
  -6  -3   8      488.73      464.39     20.02 o 
  -5  -3   8      187.14      173.44     12.84 o 
  -4  -3   8      424.05      398.24     17.18 o 
  -3  -3   8       26.50       23.29      4.07 o 
  -2  -3   8      181.08      185.63      6.31 o 
  -1  -3   8      952.59      929.94     12.65 o 
   0  -3   8      238.44      251.50      6.41 o 
   1  -3   8      249.38      248.07      6.87 o 
   2  -3   8      169.87      178.67      6.48 o 
   3  -3   8      840.50      873.82     17.84 o 
   4  -3   8      877.84      837.58     20.27 o 
   5  -3   8      158.16      132.64      9.70 o 
   6  -3   8       17.52        4.15      7.14 o 
   7  -3   8       55.06       77.79     13.32 o 
  -8  -2   8      232.96      233.73     15.99 o 
  -7  -2   8       50.53       45.15     10.73 o 
  -6  -2   8        5.21        0.00      3.42 o 
  -5  -2   8      197.93      194.28      8.24 o 
  -4  -2   8      234.59      228.62      8.08 o 
  -3  -2   8      757.20      726.49     13.65 o 
  -2  -2   8      730.69      733.32     13.22 o 
  -1  -2   8       18.43       15.95      2.17 o 
   0  -2   8      404.33      341.79      7.70 o 
   1  -2   8      131.52      130.48      4.92 o 
   2  -2   8       70.92       68.73      4.48 o 
   3  -2   8        0.71        0.83      2.74 o 
   4  -2   8       43.61       61.57      9.97 o 
   5  -2   8      425.51      422.13     19.42 o 
   6  -2   8      261.40      281.70     18.26 o 
   7  -2   8      172.01      168.98     16.51 o 
  -8  -1   8       17.08       18.58      7.34 o 
  -7  -1   8      114.40      114.04     13.06 o 
  -6  -1   8       52.09       56.62      5.94 o 
  -5  -1   8       36.38       33.20      4.88 o 
  -4  -1   8       81.92       76.35      5.72 o 
  -3  -1   8      387.19      371.51      9.64 o 
  -2  -1   8      715.02      628.76     13.80 o 
  -1  -1   8      112.90       89.22      3.47 o 
   0  -1   8      801.41      872.00     11.50 o 
   1  -1   8     3176.36     3343.58     31.61 o 
   2  -1   8      206.16      242.00      6.60 o 
   3  -1   8      194.08      229.50      8.43 o 
   4  -1   8      971.71      978.98     27.55 o 
   5  -1   8      460.25      472.24     20.33 o 
   6  -1   8      104.54      113.91     12.32 o 
   7  -1   8       41.35       48.44     11.24 o 
   8  -1   8       15.55       11.52      8.93 o 
  -8   0   8        0.14        0.00      5.90 o 
  -7   0   8        9.83       17.90      6.78 o 
  -6   0   8       64.35       71.75      6.33 o 
  -5   0   8       12.17       17.86      4.70 o 
  -4   0   8       10.60       11.36      3.75 o 
  -3   0   8       46.41       38.09      7.66 o 
  -2   0   8       20.44       23.22      3.18 o 
  -1   0   8     3490.38     3810.25     70.79 o 
   0   0   8     3473.47     3689.20     57.77 o 
   1   0   8       36.41       42.10      3.85 o 
   2   0   8        6.68        4.69      3.87 o 
   3   0   8       77.45       68.10      7.50 o 
   4   0   8      261.64      279.38     14.67 o 
   5   0   8      167.54      164.83     12.72 o 
   6   0   8      142.12      157.85     14.03 o 
   7   0   8        2.52        2.87      7.58 o 
   8   0   8       38.41       46.57     11.80 o 
  -8   1   8        0.04        0.00      6.26 o 
  -7   1   8      170.24      203.39     15.03 o 
  -6   1   8      273.91      299.04     16.51 o 
  -5   1   8      265.46      288.43     24.40 o 
  -4   1   8       24.88       28.83      4.25 o 
  -3   1   8      170.70      202.22      7.39 o 
  -2   1   8        1.45        2.51      2.28 o 
  -1   1   8      291.63      300.00      8.32 o 
   0   1   8      604.70      548.38     11.66 o 
   1   1   8      695.30      662.06     12.95 o 
   2   1   8      522.39      528.20     13.88 o 
   3   1   8       10.56       14.35      4.82 o 
   4   1   8       14.11       14.55      5.58 o 
   5   1   8      230.97      234.13     14.55 o 
   6   1   8      106.24      135.25     12.80 o 
   7   1   8      182.33      188.87     15.51 o 
   8   1   8      124.81      143.26     14.79 o 
   9   1   8        2.22        2.79      7.97 o 
  -8   2   8       50.03       65.95     11.48 o 
  -7   2   8      584.03      623.84     25.84 o 
  -6   2   8       84.51       73.56     10.45 o 
  -5   2   8       80.08       93.06     10.17 o 
  -4   2   8       42.18       47.82      4.57 o 
  -3   2   8      159.57      171.41      6.89 o 
  -2   2   8     1201.50     1239.91     23.46 o 
  -1   2   8      380.85      408.47     19.20 o 
   0   2   8       89.71      101.63      6.02 o 
   1   2   8       10.15        4.45      2.24 o 
   2   2   8      555.42      562.67     17.07 o 
   3   2   8        2.07        0.00      2.95 o 
   4   2   8       53.13       50.08      7.22 o 
   5   2   8       79.07       71.65      9.21 o 
   6   2   8     1106.57     1022.12     30.62 o 
   7   2   8       36.69       48.13      9.37 o 
   8   2   8       63.18       64.23     11.56 o 
   9   2   8       30.20       26.12      9.77 o 
  -7   3   8        0.58        6.58      6.90 o 
  -6   3   8       89.82       99.40     12.00 o 
  -5   3   8       64.11       50.36      8.97 o 
  -4   3   8      443.60      487.08     19.94 o 
  -3   3   8       48.46       49.07      6.30 o 
  -2   3   8      203.78      215.27      6.01 o 
  -1   3   8      308.09      311.79      6.54 o 
   0   3   8      447.36      445.13     11.17 o 
   1   3   8      116.73       94.14      7.81 o 
   2   3   8      286.81      308.89     12.88 o 
   3   3   8      121.66      129.46      9.21 o 
   4   3   8      136.85      120.13      9.57 o 
   5   3   8        9.46       11.64      5.94 o 
   6   3   8        2.58        8.65      5.94 o 
   7   3   8       35.43       46.01      9.05 o 
   8   3   8      215.40      200.52     16.47 o 
   9   3   8       43.51       33.21      6.57 o 
  -7   4   8       11.40       11.72      7.66 o 
  -6   4   8      288.10      324.08     19.14 o 
  -5   4   8        4.38        0.00      5.34 o 
  -4   4   8      127.14      131.66     12.08 o 
  -3   4   8       13.29       15.67      4.28 o 
  -2   4   8       84.48       82.10      4.29 o 
  -1   4   8      235.40      250.74     21.15 o 
   0   4   8      307.74      299.21      8.43 o 
   1   4   8     2488.10     2432.47     45.65 o 
   2   4   8      736.25      786.36     22.33 o 
   3   4   8       79.57       92.38      8.25 o 
   4   4   8      389.37      393.46     15.95 o 
   5   4   8       63.46       56.54      8.25 o 
   6   4   8       86.46       87.60     10.37 o 
   7   4   8      441.82      442.70     20.73 o 
   8   4   8        6.62        2.47      4.63 o 
   9   4   8       66.88       73.02      8.80 o 
  -6   5   8        3.78        8.61      8.21 o 
  -5   5   8       30.62       43.70     10.05 o 
  -4   5   8        0.11        0.00      3.86 o 
  -3   5   8       85.88       93.41      7.41 o 
  -2   5   8        4.85        0.92      3.35 o 
  -1   5   8        4.29        0.42      2.79 o 
   0   5   8      614.90      672.20     14.28 o 
   1   5   8     1846.56     1913.07     43.94 o 
   2   5   8       35.77       25.68      5.82 o 
   3   5   8      111.57      123.64      9.25 o 
   4   5   8       76.79       61.88      7.97 o 
   5   5   8       18.10       11.56      5.70 o 
   6   5   8        3.43        6.06      5.98 o 
   7   5   8       20.10       15.87      7.46 o 
   8   5   8       32.46       47.10      7.00 o 
   9   5   8       24.78       23.41      6.39 o 
  -6   6   8       60.57       53.07     11.88 o 
  -5   6   8       22.88       18.85      6.57 o 
  -4   6   8      216.20      195.82     11.33 o 
  -3   6   8      143.72      159.13      9.61 o 
  -2   6   8       21.26       22.76      5.09 o 
  -1   6   8        5.01        6.50      3.78 o 
   0   6   8      270.37      298.19     10.71 o 
   1   6   8       95.69      110.49      6.64 o 
   2   6   8      524.21      485.28     18.30 o 
   3   6   8       13.59       23.25      5.70 o 
   4   6   8      179.98      215.67     12.60 o 
   5   6   8       51.37       52.35      8.13 o 
   6   6   8       29.37       48.96      8.73 o 
   7   6   8       27.04       23.21      8.05 o 
   8   6   8      173.06      177.22     11.38 o 
   9   6   8       17.30       28.96     13.12 o 
  -5   7   8      291.38      307.42     16.55 o 
  -4   7   8      136.38      137.95     10.58 o 
  -3   7   8       47.03       36.96      6.36 o 
  -2   7   8      157.03      176.12      9.86 o 
  -1   7   8       87.02       90.21      7.21 o 
   0   7   8      122.51      123.71      8.33 o 
   1   7   8       30.02       34.04      5.00 o 
   2   7   8       74.56       81.02      9.01 o 
   3   7   8      327.90      275.83     13.92 o 
   4   7   8      374.53      406.14     17.30 o 
   5   7   8       15.04       17.22      6.34 o 
   6   7   8        0.09        0.00      6.22 o 
   7   7   8        3.94        0.00      5.38 o 
   8   7   8       18.62       23.41      6.08 o 
  -4   8   8        0.17        2.14      5.84 o 
  -3   8   8       19.76       27.13      6.23 o 
  -2   8   8        4.46        3.17      4.49 o 
  -1   8   8       25.99       23.32      5.35 o 
   0   8   8       64.77       64.63     13.58 o 
   1   8   8       50.90       61.48      6.53 o 
   2   8   8       68.82       75.39      5.36 o 
   3   8   8       90.85       92.72      8.69 o 
   4   8   8       94.06       95.07      7.24 o 
   5   8   8       43.11       42.50      5.97 o 
   6   8   8       22.37       22.51      5.29 o 
   7   8   8        0.25        0.20      6.02 o 
   8   8   8       41.19       43.94     10.57 o 
  -3   9   8       69.06       73.12      9.05 o 
  -2   9   8      138.42      155.33     10.85 o 
  -1   9   8       37.34       34.64      6.36 o 
   0   9   8        3.34        0.00      3.82 o 
   1   9   8       40.68       50.07     14.89 o 
   2   9   8        3.73        9.51      4.40 o 
   3   9   8       54.64       43.41      7.02 o 
   4   9   8      284.39      268.50     16.47 o 
   5   9   8        8.43        1.08      5.38 o 
   6   9   8       98.11      117.66     14.27 o 
   7   9   8       46.92       72.89     12.96 o 
  -1  10   8       18.71       14.43      5.89 o 
   0  10   8        5.29        3.67      8.09 o 
   1  10   8       77.82       81.98     13.08 o 
   2  10   8       28.39       27.27      9.33 o 
   3  10   8      191.12      201.83     17.90 o 
   4  10   8       29.39       19.98      7.66 o 
   5  10   8      214.91      247.80     17.18 o 
   6  10   8       21.55        4.27      6.62 o 
   1  11   8       14.88        7.18      8.29 o 
   2  11   8      113.47      121.21     15.99 o 
   3  11   8       20.08       10.81      8.21 o 
   4  11   8        1.29        0.00      7.02 o 
   5  11   8       76.01       88.36     13.24 o 
  -4  -9   9      118.97      142.18     10.94 o 
  -3  -9   9      134.51      136.02     10.95 o 
  -2  -9   9       21.69       14.87      5.97 o 
  -1  -9   9        9.97       17.14      9.45 o 
   0  -9   9       33.89       23.29     10.81 o 
  -6  -8   9       40.60       37.20      9.49 o 
  -5  -8   9      133.00      121.45     14.19 o 
  -4  -8   9       22.93       20.89      5.60 o 
  -3  -8   9       70.09       67.96      8.06 o 
  -2  -8   9       50.08       63.83     11.02 o 
  -1  -8   9        6.18        1.00      6.02 o 
   0  -8   9       53.25       69.62     13.32 o 
   1  -8   9        5.09        7.22      8.97 o 
   2  -8   9       11.52        4.27      9.17 o 
  -7  -7   9       46.47       41.67     10.33 o 
  -6  -7   9        6.71       21.89      8.33 o 
  -5  -7   9       13.20        0.00      5.58 o 
  -4  -7   9       18.84       29.11      7.78 o 
  -3  -7   9      169.47      162.30     14.93 o 
  -2  -7   9       29.48       42.50     10.09 o 
  -1  -7   9      357.29      347.46     13.67 o 
   0  -7   9       10.69       11.77      4.99 o 
   1  -7   9       12.14       19.38      8.85 o 
   2  -7   9      107.28       97.41     14.35 o 
   3  -7   9        6.28        0.00      8.17 o 
  -7  -6   9      238.30      264.51     18.66 o 
  -6  -6   9        6.02        0.00      6.02 o 
  -5  -6   9        0.33        0.84      5.82 o 
  -4  -6   9        0.76        0.00      4.23 o 
  -3  -6   9      380.39      371.17     18.90 o 
  -2  -6   9       38.81       56.00      6.51 o 
  -1  -6   9       71.58       74.52      7.19 o 
   0  -6   9       19.79       18.45      4.77 o 
   1  -6   9        0.83        0.00      3.58 o 
   2  -6   9       12.57        5.18      7.58 o 
   3  -6   9       78.12       75.00     13.16 o 
   4  -6   9      196.84      205.18     20.02 o 
   5  -6   9       11.41       11.52     11.60 o 
  -8  -5   9      205.20      202.99     17.07 o 
  -7  -5   9       31.91       19.26      7.93 o 
  -6  -5   9      439.15      431.38     21.65 o 
  -5  -5   9      180.21      170.13     14.27 o 
  -4  -5   9       25.34       29.39      7.70 o 
  -3  -5   9      326.66      347.29     17.90 o 
  -2  -5   9       82.85       87.02     10.31 o 
  -1  -5   9      737.91      756.82     17.80 o 
   0  -5   9      708.80      701.98     19.08 o 
   1  -5   9      167.42      168.90     15.05 o 
   2  -5   9       16.82       13.55      5.22 o 
   3  -5   9      106.29      101.92      7.74 o 
   4  -5   9       45.97       37.25      6.88 o 
   5  -5   9        3.11        0.00      5.31 o 
  -8  -4   9        2.08        0.00      5.62 o 
  -7  -4   9      180.02      161.80     14.67 o 
  -6  -4   9       61.72       50.72      9.33 o 
  -5  -4   9        4.93        0.00      5.46 o 
  -4  -4   9      264.39      246.45     15.23 o 
  -3  -4   9      173.43      149.16     12.20 o 
  -2  -4   9      902.28      918.39     18.73 o 
  -1  -4   9      906.58      886.02     18.33 o 
   0  -4   9       28.76       24.47      4.48 o 
   1  -4   9      129.78      126.08      5.85 o 
   2  -4   9      259.19      249.52      8.04 o 
   3  -4   9       23.19       25.58      4.22 o 
   4  -4   9      119.01      117.32      8.98 o 
   5  -4   9       62.92       59.97      8.03 o 
   6  -4   9        0.25        5.30      7.62 o 
  -8  -3   9       11.29        8.53      7.10 o 
  -7  -3   9      150.66      161.52     14.07 o 
  -6  -3   9        0.75        3.47      5.74 o 
  -5  -3   9      226.25      224.72     14.75 o 
  -4  -3   9       73.31       62.40      9.21 o 
  -3  -3   9      128.50      122.29     10.65 o 
  -2  -3   9      298.73      308.59      8.59 o 
  -1  -3   9      146.69      150.31      5.12 o 
   0  -3   9     1078.66     1047.43     18.86 o 
   1  -3   9      181.59      173.25      6.28 o 
   2  -3   9       63.47       77.23      4.89 o 
   3  -3   9       18.81       22.59      6.77 o 
   4  -3   9        0.28        0.00      5.38 o 
   5  -3   9        7.70        0.00      6.38 o 
   6  -3   9        6.83        4.35      7.54 o 
   7  -3   9       12.05       20.10     10.01 o 
  -8  -2   9       39.26       66.03     10.73 o 
  -7  -2   9       48.05       48.92      9.41 o 
  -6  -2   9      108.63      117.41      7.59 o 
  -5  -2   9      454.62      447.51     12.38 o 
  -4  -2   9     1113.15     1048.12     35.03 o 
  -3  -2   9        7.70        9.47      2.99 o 
  -2  -2   9       37.04       44.26      4.70 o 
  -1  -2   9       25.25       22.81      2.56 o 
   0  -2   9      214.64      222.62      8.12 o 
   1  -2   9       51.95       65.91      3.99 o 
   2  -2   9      791.14      819.13     13.63 o 
   3  -2   9      288.61      301.23     11.04 o 
   4  -2   9       17.54       23.80      5.54 o 
   5  -2   9        1.54        2.99      6.34 o 
   6  -2   9      131.55      134.29     14.03 o 
   7  -2   9      194.73      234.53     18.86 o 
  -8  -1   9       24.72       42.10      9.69 o 
  -7  -1   9       26.66       36.97     10.94 o 
  -6  -1   9      304.79      303.46     11.11 o 
  -5  -1   9      380.97      379.37     14.13 o 
  -4  -1   9      332.31      352.84     10.47 o 
  -3  -1   9     1296.11     1305.66     20.71 o 
  -2  -1   9      334.46      341.38     16.35 o 
  -1  -1   9     2075.30     2146.44     33.29 o 
   0  -1   9      340.27      336.69      7.13 o 
   1  -1   9     1602.36     1653.30     19.10 o 
   2  -1   9       47.97       40.66      4.33 o 
   3  -1   9      446.54      446.54     13.52 o 
   4  -1   9      369.78      423.24     18.02 o 
   5  -1   9      454.00      501.51     21.49 o 
   6  -1   9      272.79      277.59     18.14 o 
   7  -1   9       78.98       86.32     13.28 o 
   8  -1   9       49.44       57.62     12.72 o 
  -8   0   9        2.84        4.27      7.10 o 
  -7   0   9        1.23        4.31      5.94 o 
  -6   0   9      299.37      306.32     11.27 o 
  -5   0   9      184.94      189.05      8.57 o 
  -4   0   9      298.50      328.79     10.23 o 
  -3   0   9      498.13      508.73     16.59 o 
  -2   0   9      213.72      222.64      7.79 o 
  -1   0   9      551.20      571.12     12.26 o 
   0   0   9        1.58        2.52      2.31 o 
   1   0   9      786.71      794.05     16.93 o 
   2   0   9      194.44      201.11     18.66 o 
   3   0   9     1331.44     1309.96     30.98 o 
   4   0   9       21.59       20.18      6.66 o 
   5   0   9       20.07       20.25      6.98 o 
   6   0   9       72.40       80.34     11.80 o 
   7   0   9       40.60       53.43     10.92 o 
   8   0   9       52.76       64.07     12.76 o 
  -8   1   9        3.72        5.58      6.82 o 
  -7   1   9      146.56      150.52     13.76 o 
  -6   1   9       59.43       63.08      9.81 o 
  -5   1   9      118.65      126.73     10.15 o 
  -4   1   9      351.40      379.83     10.86 o 
  -3   1   9      376.80      377.10     12.96 o 
  -2   1   9      604.91      577.23     12.59 o 
  -1   1   9       45.50       42.69      4.10 o 
   0   1   9      344.81      356.82     11.70 o 
   1   1   9     2062.17     2088.18     30.26 o 
   2   1   9        0.11        3.71      2.42 o 
   3   1   9       44.50       52.75      7.14 o 
   4   1   9      412.73      412.32     17.30 o 
   5   1   9       56.30       51.91      8.93 o 
   6   1   9        0.60        1.99      7.10 o 
   7   1   9        9.99        1.71      6.18 o 
   8   1   9       12.89       10.05      7.34 o 
  -8   2   9        8.69        2.99      6.98 o 
  -7   2   9       49.92       66.27     10.81 o 
  -6   2   9       39.49       45.37      8.81 o 
  -5   2   9      640.73      658.01     24.20 o 
  -4   2   9        8.35        9.73      3.38 o 
  -3   2   9      120.32      125.33      6.55 o 
  -2   2   9       68.51       82.73      5.34 o 
  -1   2   9       15.84       19.66      3.81 o 
   0   2   9      679.88      647.96     13.49 o 
   1   2   9        0.01        0.07      2.37 o 
   2   2   9      159.70      140.23      9.01 o 
   3   2   9     1346.06     1346.08     31.38 o 
   4   2   9        5.91        3.95      4.35 o 
   5   2   9      143.71      155.50     12.28 o 
   6   2   9       99.89      110.45     12.08 o 
   7   2   9       65.61       59.85     10.69 o 
   8   2   9       17.40       23.52      9.01 o 
  -7   3   9        0.20        0.00      6.22 o 
  -6   3   9       14.93       23.88      7.85 o 
  -5   3   9       10.21       20.61      7.18 o 
  -4   3   9       11.28        4.39      5.58 o 
  -3   3   9      112.98      111.32     17.30 o 
  -2   3   9      281.31      234.63      8.15 o 
  -1   3   9      447.83      423.43     10.54 o 
   0   3   9      474.89      468.58      8.15 o 
   1   3   9     1627.86     1645.92     35.13 o 
   2   3   9      111.38      122.49      8.65 o 
   3   3   9        6.08        8.37      4.31 o 
   4   3   9       73.68       72.09      8.41 o 
   5   3   9       79.94      102.07     10.65 o 
   6   3   9       10.75       15.71      7.50 o 
   7   3   9        6.30       11.04      7.26 o 
   8   3   9       49.13       55.14     10.77 o 
   9   3   9        1.16        7.94      5.28 o 
  -7   4   9       18.64       28.51      9.13 o 
  -6   4   9       41.54       31.62      8.97 o 
  -5   4   9       33.58       30.30      7.89 o 
  -4   4   9      246.18      255.98     15.71 o 
  -3   4   9      303.47      328.84     11.36 o 
  -2   4   9      548.69      545.05     10.21 o 
  -1   4   9      513.72      535.41     12.15 o 
   0   4   9      933.36      931.29     15.93 o 
   1   4   9       95.69      110.04      5.57 o 
   2   4   9       85.63      105.62      9.09 o 
   3   4   9      395.14      392.34     15.99 o 
   4   4   9        1.15        6.02      4.63 o 
   5   4   9      132.78      133.85     11.64 o 
   6   4   9      642.64      668.89     24.88 o 
   7   4   9       47.58       42.58      9.45 o 
   8   4   9       33.50       27.35      9.37 o 
   9   4   9       38.95       42.04      7.60 o 
  -6   5   9        2.71        2.63      6.42 o 
  -5   5   9        3.62        3.71      7.26 o 
  -4   5   9      182.86      162.76     14.19 o 
  -3   5   9      422.86      428.10     13.98 o 
  -2   5   9        6.39        3.40      3.93 o 
  -1   5   9      650.99      638.46     21.15 o 
   0   5   9       63.95       59.36      4.85 o 
   1   5   9      288.71      331.41      9.97 o 
   2   5   9       70.39       73.24      8.69 o 
   3   5   9       20.89       18.34      5.30 o 
   4   5   9      205.72      222.05     13.36 o 
   5   5   9      151.05      134.49     11.48 o 
   6   5   9      161.02      144.06     12.76 o 
   7   5   9      220.20      186.48     15.47 o 
   8   5   9        0.03        0.00      3.83 o 
   9   5   9        0.70        0.00      7.58 o 
  -6   6   9        8.43        9.61      8.93 o 
  -5   6   9        5.85        0.00      6.70 o 
  -4   6   9       77.23       86.32     11.96 o 
  -3   6   9        0.00        1.24      5.82 o 
  -2   6   9       58.13       60.24     12.38 o 
  -1   6   9      763.22      823.65     17.99 o 
   0   6   9       42.90       50.55      9.55 o 
   1   6   9      401.57      397.40     19.28 o 
   2   6   9        0.37        0.00      4.51 o 
   3   6   9        0.05        0.00      3.95 o 
   4   6   9        0.37        0.00      4.39 o 
   5   6   9      747.73      705.77     24.24 o 
   6   6   9        3.47        0.00      4.43 o 
   7   6   9      105.37      129.90     13.04 o 
   8   6   9       20.83       28.53      7.04 o 
  -5   7   9       47.49       64.83     12.56 o 
  -4   7   9       37.46       54.62     11.40 o 
  -3   7   9      103.42       96.01     12.16 o 
  -2   7   9       48.18       52.68      6.79 o 
  -1   7   9       42.06       35.40     10.19 o 
   0   7   9      117.53      122.41     11.52 o 
   1   7   9       33.90       30.96      8.11 o 
   2   7   9      150.55      151.30     11.56 o 
   3   7   9      227.87      229.26     13.24 o 
   4   7   9       71.71       73.09      9.13 o 
   5   7   9      160.78      176.43     12.84 o 
   6   7   9       21.64       30.50      7.97 o 
   7   7   9       87.65       83.57      8.37 o 
   8   7   9       97.23      122.66     10.47 o 
  -4   8   9        0.00        2.67      7.54 o 
  -3   8   9        2.70        0.60      6.78 o 
  -2   8   9        0.05        5.38      6.06 o 
  -1   8   9        0.48        0.00      3.70 o 
   0   8   9        8.62       11.43      4.60 o 
   1   8   9        0.70        2.23      3.68 o 
   2   8   9      256.65      276.78     11.33 o 
   3   8   9        5.33        7.46      4.94 o 
   4   8   9       88.96       65.43      8.85 o 
   5   8   9      168.92      143.13     26.12 o 
   6   8   9       22.37       23.84      5.47 o 
   7   8   9      111.25      143.10     15.75 o 
   8   8   9      221.77      202.03     18.78 o 
  -3   9   9        0.71        0.00      6.94 o 
  -2   9   9        9.85       21.41      8.53 o 
  -1   9   9       36.69       52.35      9.69 o 
   0   9   9       30.07       32.57      5.98 o 
   1   9   9       42.86       39.40      8.59 o 
   2   9   9      212.35      191.29     15.19 o 
   3   9   9        1.01        2.12      2.70 o 
   4   9   9        0.94        5.66      5.42 o 
   5   9   9       50.60       55.58     10.29 o 
   6   9   9       17.86       26.71      8.81 o 
   7   9   9       77.62       77.63     13.44 o 
  -1  10   9       19.52       15.75      7.81 o 
   0  10   9       16.00       22.25      8.05 o 
   1  10   9        2.41        0.00      7.64 o 
   2  10   9       89.15       83.01     13.20 o 
   3  10   9      220.90      235.28     18.66 o 
   4  10   9       60.57       50.84      9.85 o 
   5  10   9        2.05        0.00      5.62 o 
   6  10   9        7.41       19.66      8.33 o 
   2  11   9       82.04       89.71     14.55 o 
   3  11   9        4.68        1.95      7.81 o 
   4  11   9        7.83        7.10      8.85 o 
  -3  -9  10        8.18       19.13      6.58 o 
  -2  -9  10       29.41       37.12      7.51 o 
  -1  -9  10       76.52       91.07     15.35 o 
  -5  -8  10       22.19       12.60      7.70 o 
  -4  -8  10       13.64       19.31      6.28 o 
  -3  -8  10        0.29        9.65      8.65 o 
  -2  -8  10        1.89        0.55      4.46 o 
  -1  -8  10        2.31        0.00      4.90 o 
   0  -8  10      489.26      531.69     27.67 o 
   1  -8  10      112.50      106.58     15.83 o 
  -6  -7  10      177.18      229.86     17.30 o 
  -5  -7  10        0.49        0.92      5.46 o 
  -4  -7  10      142.81      176.11     15.59 o 
  -3  -7  10      159.97      156.38     10.21 o 
  -2  -7  10      197.31      209.36     11.28 o 
  -1  -7  10      516.87      485.95     28.71 o 
   0  -7  10       81.02       73.00      8.12 o 
   1  -7  10      208.64      224.40     18.38 o 
   2  -7  10       17.51       17.11      9.77 o 
   3  -7  10        0.56        0.00      8.13 o 
  -7  -6  10       80.73       81.86     12.80 o 
  -6  -6  10       30.26       38.40      9.49 o 
  -5  -6  10      398.68      392.10     20.77 o 
  -4  -6  10      244.65      285.96     17.82 o 
  -3  -6  10      104.91       96.03      8.07 o 
  -2  -6  10       79.24       82.67     11.98 o 
  -1  -6  10        2.00        0.00      3.76 o 
   0  -6  10       30.69       38.10      6.24 o 
   1  -6  10      937.92      938.13     22.03 o 
   2  -6  10       24.25       27.47      9.81 o 
   3  -6  10      107.99       98.36     14.79 o 
   4  -6  10       67.63       76.51     15.03 o 
  -7  -5  10        1.80        0.00      6.82 o 
  -6  -5  10       41.73       53.51     10.81 o 
  -5  -5  10       58.32       51.04      9.85 o 
  -4  -5  10      115.63      122.61     12.64 o 
  -3  -5  10      123.19      114.95     12.04 o 
  -2  -5  10      750.80      720.67     17.90 o 
  -1  -5  10        1.73        0.00      3.54 o 
   0  -5  10       54.70       55.24      6.39 o 
   1  -5  10       67.12       69.67      6.90 o 
   2  -5  10      425.01      425.76     14.09 o 
   3  -5  10       38.33       51.95     11.16 o 
   4  -5  10        0.86        0.00      8.09 o 
   5  -5  10       39.54       33.24      7.58 o 
  -8  -4  10       36.47       26.08      9.37 o 
  -7  -4  10        2.35        3.39      6.34 o 
  -6  -4  10        6.50       18.82      7.22 o 
  -5  -4  10       96.10      103.07     12.20 o 
  -4  -4  10      150.55      152.27     13.12 o 
  -3  -4  10      584.96      609.20     23.48 o 
  -2  -4  10      553.36      546.92     14.55 o 
  -1  -4  10     1415.20     1398.80     24.63 o 
   0  -4  10       37.96       41.39      5.28 o 
   1  -4  10      124.12      129.34      9.07 o 
   2  -4  10      216.18      213.21     13.18 o 
   3  -4  10        0.12        0.00      2.98 o 
   4  -4  10      464.12      490.76     16.12 o 
   5  -4  10        1.26        5.38      5.56 o 
   6  -4  10       11.93       10.61      8.65 o 
  -8  -3  10       12.90        4.27      7.22 o 
  -7  -3  10       17.95       15.27      7.06 o 
  -6  -3  10      368.45      342.90     18.78 o 
  -5  -3  10        2.96        0.00      5.34 o 
  -4  -3  10       52.58       51.47      9.25 o 
  -3  -3  10     3263.53     3195.98     61.68 o 
  -2  -3  10      287.62      282.65     15.27 o 
  -1  -3  10      242.90      251.04      8.64 o 
   0  -3  10      293.88      284.54     10.33 o 
   1  -3  10       49.81       56.75      4.35 o 
   2  -3  10      672.46      691.35     12.96 o 
   3  -3  10      281.81      275.85      8.93 o 
   4  -3  10       44.14       41.08      8.97 o 
   5  -3  10       10.98       23.60      7.89 o 
   6  -3  10       18.50       12.12      9.05 o 
  -8  -2  10      114.76      100.72     12.72 o 
  -7  -2  10       10.27        8.49      6.86 o 
  -6  -2  10       28.51       47.01      9.01 o 
  -5  -2  10      230.19      235.07     11.72 o 
  -4  -2  10      602.17      579.23     24.70 o 
  -3  -2  10       88.57       89.04      5.69 o 
  -2  -2  10      897.99      831.03     15.60 o 
  -1  -2  10      688.39      662.14     15.79 o 
   0  -2  10      345.47      337.42     13.32 o 
   1  -2  10      263.00      274.33      7.47 o 
   2  -2  10        4.80        9.97      2.99 o 
   3  -2  10      148.62      156.14      6.96 o 
   4  -2  10      727.39      811.48     26.67 o 
   5  -2  10       41.08       40.55      9.33 o 
   6  -2  10       13.43       12.04      7.74 o 
   7  -2  10       21.31       21.81     10.37 o 
  -7  -1  10      399.84      438.24     16.55 o 
  -6  -1  10        1.88        1.18      3.77 o 
  -5  -1  10        3.02        3.14      3.61 o 
  -4  -1  10       86.44       80.60      6.02 o 
  -3  -1  10       34.06       31.79      5.72 o 
  -2  -1  10     1131.93     1088.98     18.70 o 
  -1  -1  10       37.80       43.49      4.43 o 
   0  -1  10     1056.87     1023.77     24.00 o 
   1  -1  10       14.68       13.80      2.65 o 
   2  -1  10       47.61       54.58      4.18 o 
   3  -1  10      476.92      455.67     19.36 o 
   4  -1  10       34.20       39.27      8.37 o 
   5  -1  10      403.40      454.50     21.29 o 
   6  -1  10      578.87      617.06     25.88 o 
   7  -1  10        0.05        0.00      7.97 o 
  -8   0  10       38.90       28.11      9.21 o 
  -7   0  10        1.56        8.21      6.66 o 
  -6   0  10        3.58        7.85      4.02 o 
  -5   0  10       23.93       31.22      5.05 o 
  -4   0  10       14.86       15.75      3.98 o 
  -3   0  10      930.68      863.79     16.82 o 
  -2   0  10       11.50       10.66      3.20 o 
  -1   0  10      260.45      232.68      8.35 o 
   0   0  10       86.31       62.22      7.16 o 
   1   0  10       14.01       13.69      4.82 o 
   2   0  10      170.45      199.10      8.03 o 
   3   0  10       88.17       79.43      8.85 o 
   4   0  10     1045.14     1056.65     29.90 o 
   5   0  10      604.09      569.09     22.77 o 
   6   0  10       27.72       32.89      9.73 o 
   7   0  10       38.39       31.34      9.97 o 
   8   0  10       49.64       57.73     13.12 o 
  -8   1  10       29.24       21.89      8.85 o 
  -7   1  10       24.87       29.39      8.53 o 
  -6   1  10        2.31        1.12      5.38 o 
  -5   1  10        6.69        7.78      3.81 o 
  -4   1  10       12.19       21.82      5.26 o 
  -3   1  10      456.41      426.30     11.63 o 
  -2   1  10      100.96       89.74      5.72 o 
  -1   1  10       71.11       62.74      5.08 o 
   0   1  10      571.16      637.08     13.93 o 
   1   1  10      474.76      499.06     14.07 o 
   2   1  10        0.38        0.00      2.83 o 
   3   1  10       58.52       63.48      7.93 o 
   4   1  10      162.64      155.74     11.72 o 
   5   1  10      283.99      301.35     16.75 o 
   6   1  10      459.89      478.74     22.29 o 
   7   1  10        1.48        0.00      7.14 o 
   8   1  10       24.77       10.65      7.66 o 
  -7   2  10       17.86       26.59      8.57 o 
  -6   2  10      188.58      208.49     14.79 o 
  -5   2  10       60.97       51.04      9.13 o 
  -4   2  10       17.45       10.21      3.75 o 
  -3   2  10       11.36        8.72      3.44 o 
  -2   2  10       35.76       31.88      4.21 o 
  -1   2  10      827.00      879.20     16.54 o 
   0   2  10      390.30      369.06     10.44 o 
   1   2  10      172.34      159.93     11.08 o 
   2   2  10      993.13      929.38     24.60 o 
   3   2  10      125.03      109.25      9.69 o 
   4   2  10       38.54       34.17      7.46 o 
   5   2  10      239.71      259.25     15.75 o 
   6   2  10      224.72      198.04     15.11 o 
   7   2  10        0.98        0.00      6.02 o 
   8   2  10       90.19      101.79     14.03 o 
  -7   3  10      171.56      183.45     16.31 o 
  -6   3  10      149.33      141.67     14.00 o 
  -5   3  10        0.56        1.87      5.70 o 
  -4   3  10      468.09      490.98     20.81 o 
  -3   3  10       60.41       72.16      5.47 o 
  -2   3  10       18.48       22.03      3.81 o 
  -1   3  10      364.21      360.67     23.19 o 
   0   3  10       18.49       25.67      3.96 o 
   1   3  10      511.54      515.70     18.46 o 
   2   3  10       67.91       66.87      7.50 o 
   3   3  10      137.29      141.31     10.61 o 
   4   3  10        0.06        0.00      4.03 o 
   5   3  10      475.86      464.91     19.86 o 
   6   3  10       79.40       80.86     11.00 o 
   7   3  10       94.51      133.45     13.80 o 
   8   3  10        4.07        0.00      6.34 o 
  -6   4  10      144.21      139.35     14.63 o 
  -5   4  10      160.77      163.55     14.43 o 
  -4   4  10        0.06        1.75      5.06 o 
  -3   4  10       84.35       64.51      9.09 o 
  -2   4  10       11.02       15.66      3.57 o 
  -1   4  10      219.69      220.06      8.41 o 
   0   4  10      187.92      193.70     12.12 o 
   1   4  10     1014.71      896.68     25.44 o 
   2   4  10        1.74        4.19      3.00 o 
   3   4  10       78.85       63.32      7.97 o 
   4   4  10        3.98        9.25      4.86 o 
   5   4  10        3.16        7.06      6.18 o 
   6   4  10      119.12      121.65     12.52 o 
   7   4  10        0.01        0.00      5.82 o 
   8   4  10      129.17      126.35     14.91 o 
  -6   5  10       30.19       33.45      9.25 o 
  -5   5  10        4.26        0.00      5.74 o 
  -4   5  10      246.18      288.27     18.02 o 
  -3   5  10       32.32       31.98      8.05 o 
  -2   5  10      176.20      176.79     12.72 o 
  -1   5  10       13.97       23.33      6.54 o 
   0   5  10      485.26      470.89     18.54 o 
   1   5  10      342.59      359.69     16.83 o 
   2   5  10      631.50      615.82     21.61 o 
   3   5  10       36.19       30.02      6.42 o 
   4   5  10       88.69       82.50      9.61 o 
   5   5  10      105.22       85.37     10.25 o 
   6   5  10        3.38        2.31      6.14 o 
   7   5  10      210.04      191.51     15.99 o 
   8   5  10      204.97      214.47     17.54 o 
  -5   6  10       39.75       57.30     11.72 o 
  -4   6  10        7.48        5.02      7.34 o 
  -3   6  10        4.39        4.15      6.06 o 
  -2   6  10      125.97      120.17     12.08 o 
  -1   6  10        0.83        0.00      4.31 o 
   0   6  10       24.29       30.26      6.98 o 
   1   6  10      376.96      410.20     18.34 o 
   2   6  10       33.98       35.41      7.74 o 
   3   6  10      831.84      715.62     23.13 o 
   4   6  10      310.67      308.85     15.79 o 
   5   6  10       90.88       76.63      9.77 o 
   6   6  10       50.74       35.09      8.65 o 
   7   6  10       54.22       56.86     10.45 o 
   8   6  10       77.61       90.39      9.46 o 
  -4   7  10       31.31       36.48     10.05 o 
  -3   7  10       63.96       55.74     10.65 o 
  -2   7  10        1.93        3.31      6.06 o 
  -1   7  10       30.50       20.45      7.26 o 
   0   7  10      101.78      111.00     11.12 o 
   1   7  10       90.50      124.60     11.72 o 
   2   7  10      702.10      749.63     25.32 o 
   3   7  10      396.25      390.03     17.62 o 
   4   7  10       64.15       52.19      8.41 o 
   5   7  10      345.20      386.04     18.66 o 
   6   7  10       44.24       42.50      9.33 o 
   7   7  10       21.61       17.44      5.35 o 
   8   7  10       33.74       21.77      6.36 o 
  -4   8  10       23.31       24.92      9.97 o 
  -3   8  10       27.50       37.28     10.01 o 
  -2   8  10        6.26        0.00      6.34 o 
  -1   8  10        5.14        0.64      5.82 o 
   0   8  10        0.07        0.00      5.18 o 
   1   8  10       13.00       10.45      6.34 o 
   2   8  10       59.09       65.47      9.65 o 
   3   8  10      254.73      267.30     15.51 o 
   4   8  10      318.39      289.07     16.07 o 
   5   8  10       14.67       15.19      6.90 o 
   6   8  10       55.44       74.21      8.18 o 
   7   8  10        0.10        2.25      4.35 o 
  -2   9  10       36.63       47.37     10.53 o 
  -1   9  10        1.01        0.00      6.14 o 
   0   9  10       42.80       51.95      9.85 o 
   1   9  10       51.40       61.44     10.33 o 
   2   9  10       18.04       24.96      8.05 o 
   3   9  10      243.06      272.70     11.32 o 
   4   9  10        7.29       10.58      4.48 o 
   5   9  10       60.10       58.25     10.57 o 
   6   9  10       89.54       96.57     13.44 o 
   7   9  10       20.55       15.95      7.66 o 
  -1  10  10       11.13       24.48      8.85 o 
   0  10  10        2.25        7.22      7.14 o 
   1  10  10       27.34       33.41      9.13 o 
   2  10  10        0.12        3.07      7.02 o 
   4  10  10       13.67       14.03      6.74 o 
   5  10  10       26.06       48.56     10.33 o 
   6  10  10        3.13       11.40      7.30 o 
  -4  -8  11      364.50      404.46     21.13 o 
  -3  -8  11      168.60      188.61     12.13 o 
  -2  -8  11        4.29        1.88      6.42 o 
  -1  -8  11       84.66       93.47      9.51 o 
   0  -8  11       32.69       10.57      9.29 o 
   1  -8  11       13.76       19.18     10.49 o 
  -6  -7  11       18.96        7.85      6.90 o 
  -5  -7  11       19.75       13.56      7.30 o 
  -4  -7  11       54.44       52.99      7.41 o 
  -3  -7  11       26.66       14.84      5.21 o 
  -2  -7  11      154.02      167.14     14.83 o 
  -1  -7  11       42.45       49.16      9.87 o 
   0  -7  11       20.52       24.00      6.14 o 
   1  -7  11       19.60        9.05      7.85 o 
   2  -7  11        0.68        0.00      6.94 o 
  -7  -6  11       36.57       18.86      9.01 o 
  -6  -6  11       98.19      102.87     13.96 o 
  -5  -6  11        1.16        0.00      6.22 o 
  -4  -6  11       30.48       25.40      8.05 o 
  -3  -6  11      352.04      383.82     22.21 o 
  -2  -6  11      251.16      262.08     26.32 o 
  -1  -6  11      147.15      133.41      9.28 o 
   0  -6  11      298.36      297.85     14.41 o 
   1  -6  11        0.71        3.41      4.48 o 
   2  -6  11        0.14        0.00      7.38 o 
   3  -6  11       55.69       58.09     13.00 o 
   4  -6  11        1.64        4.39      9.85 o 
  -7  -5  11      190.80      206.50     17.38 o 
  -6  -5  11       19.09       23.40      8.61 o 
  -5  -5  11       53.23       74.16     11.48 o 
  -4  -5  11      293.09      310.24     18.82 o 
  -3  -5  11        6.85        0.00      5.90 o 
  -2  -5  11      223.14      219.87     10.41 o 
  -1  -5  11      434.51      426.65     14.06 o 
   0  -5  11        0.51        2.14      3.89 o 
   1  -5  11        0.42        0.00      3.63 o 
   2  -5  11       21.11       19.87      8.65 o 
   3  -5  11       51.29       44.50     11.04 o 
   4  -5  11      233.82      217.62     19.66 o 
   5  -5  11       99.90       84.77     16.11 o 
  -7  -4  11       30.27       35.57      9.69 o 
  -6  -4  11       47.52       56.86     10.65 o 
  -5  -4  11      379.21      380.50     20.61 o 
  -4  -4  11       11.18       24.64      7.58 o 
  -3  -4  11      170.23      191.15     14.67 o 
  -2  -4  11       19.14       16.91      7.18 o 
  -1  -4  11        5.36        5.78      3.60 o 
   0  -4  11      185.95      202.80      9.59 o 
   1  -4  11      411.52      425.22     26.67 o 
   2  -4  11       93.60       95.13      5.90 o 
   3  -4  11      192.24      183.58      8.09 o 
   4  -4  11        2.41        0.00      5.10 o 
   5  -4  11        5.75       12.98      9.53 o 
  -8  -3  11       54.05       52.51     11.52 o 
  -7  -3  11      272.78      291.82     18.86 o 
  -6  -3  11      367.89      385.92     20.61 o 
  -5  -3  11      738.41      727.94     27.23 o 
  -4  -3  11      468.21      522.60     22.57 o 
  -3  -3  11       27.80       37.64      8.25 o 
  -2  -3  11      187.99      181.18     13.48 o 
  -1  -3  11      748.55      725.18     31.12 o 
   0  -3  11      859.17      841.75     29.83 o 
   1  -3  11      135.94      150.37      6.45 o 
   2  -3  11      412.83      443.05     10.71 o 
   3  -3  11        6.05        9.03      3.51 o 
   4  -3  11        0.01        4.61      5.14 o 
   5  -3  11       68.63       61.76     11.20 o 
   6  -3  11        0.76        0.00      7.66 o 
  -8  -2  11       17.09        5.98      8.21 o 
  -7  -2  11        0.08        3.83      6.90 o 
  -6  -2  11        1.46        0.00      4.74 o 
  -5  -2  11       53.67       60.80      9.89 o 
  -4  -2  11      324.00      360.20     17.94 o 
  -3  -2  11        0.98        0.21      3.12 o 
  -2  -2  11      384.70      395.42     11.06 o 
  -1  -2  11       36.02       42.82      7.58 o 
   0  -2  11      663.97      674.70     20.22 o 
   1  -2  11      872.17      844.10     13.66 o 
   2  -2  11        9.97       13.77      3.50 o 
   3  -2  11       22.01       19.12      6.66 o 
   4  -2  11        6.07        0.00      5.94 o 
   5  -2  11       53.23       54.58     10.65 o 
   6  -2  11        5.15        0.00      6.94 o 
   7  -2  11       13.40       18.46     10.61 o 
  -7  -1  11       83.67       95.09     11.96 o 
  -6  -1  11      226.99      230.72     10.56 o 
  -5  -1  11      204.77      238.83     10.03 o 
  -4  -1  11      309.81      318.00     16.31 o 
  -3  -1  11       34.48       31.65      5.66 o 
  -2  -1  11        0.93        4.84      3.05 o 
  -1  -1  11      138.46      131.33      9.77 o 
   0  -1  11      621.94      562.44     13.19 o 
   1  -1  11        5.82       15.36      3.73 o 
   2  -1  11      855.89      865.79     14.14 o 
   3  -1  11      571.54      612.48     15.56 o 
   4  -1  11      308.62      308.41     17.14 o 
   5  -1  11       46.51       48.25      9.93 o 
   6  -1  11        9.43       12.24      8.65 o 
   7  -1  11       17.60       17.90     10.13 o 
  -7   0  11       81.41       81.38     11.48 o 
  -6   0  11        4.80        1.93      4.14 o 
  -5   0  11       33.50       29.45      5.05 o 
  -4   0  11      331.95      352.06     30.70 o 
  -3   0  11       23.05       19.97      4.15 o 
  -2   0  11       16.87       14.94      3.69 o 
  -1   0  11       26.69       31.50      4.26 o 
   0   0  11        4.47        0.00      2.85 o 
   1   0  11      923.55      942.58     18.05 o 
   2   0  11       60.85       52.75      5.18 o 
   3   0  11      201.46      199.60     12.96 o 
   4   0  11      223.04      216.07     13.96 o 
   5   0  11       94.34      120.05     12.76 o 
   6   0  11      253.76      228.31     16.75 o 
   7   0  11        7.92        7.54      9.41 o 
  -7   1  11        0.50        5.78      7.38 o 
  -6   1  11       42.32       45.37      9.09 o 
  -5   1  11      379.23      361.34     12.17 o 
  -4   1  11       47.75       56.70      5.91 o 
  -3   1  11      425.09      409.88     12.12 o 
  -2   1  11      163.42      175.63      7.91 o 
  -1   1  11      135.75      135.79      7.15 o 
   0   1  11      215.63      199.91      8.75 o 
   1   1  11       25.17       22.73      3.86 o 
   2   1  11        6.47        6.68      3.07 o 
   3   1  11      999.99      990.78     27.95 o 
   4   1  11      697.64      676.51     23.64 o 
   5   1  11        9.84        9.77      7.22 o 
   6   1  11       15.99       13.64      7.50 o 
   7   1  11       37.29       37.24     11.08 o 
   8   1  11        6.47        7.93      9.13 o 
  -7   2  11       10.48       14.23      7.78 o 
  -6   2  11       86.75       98.92     12.28 o 
  -5   2  11        1.41       10.57      6.50 o 
  -4   2  11       10.18        8.85      3.66 o 
  -3   2  11       43.62       50.98      5.34 o 
  -2   2  11       43.82       42.13      5.76 o 
  -1   2  11      335.92      345.73     10.52 o 
   0   2  11      316.45      320.98     10.26 o 
   1   2  11      206.03      196.27      8.49 o 
   2   2  11      820.41      745.65     22.61 o 
   3   2  11      238.21      250.52     14.27 o 
   4   2  11       62.47       73.17      9.37 o 
   5   2  11       22.72       21.05      7.18 o 
   6   2  11       21.12       19.62      7.42 o 
   7   2  11        9.19        5.30      7.10 o 
   8   2  11        1.99        0.00      7.78 o 
  -7   3  11        0.57        8.93      7.58 o 
  -6   3  11       24.47       15.47      7.78 o 
  -5   3  11       42.03       40.43      9.01 o 
  -4   3  11      212.42      221.37     15.03 o 
  -3   3  11      297.82      313.00     16.25 o 
  -2   3  11      565.72      559.33     23.86 o 
  -1   3  11       29.51       22.16      3.83 o 
   0   3  11      187.46      196.80      8.35 o 
   1   3  11       16.50       16.63      5.74 o 
   2   3  11       57.35       52.15      7.38 o 
   3   3  11       32.91       31.54      6.22 o 
   4   3  11       86.66       74.60      9.17 o 
   5   3  11       11.85       23.56      7.02 o 
   6   3  11       28.95       29.74      7.97 o 
   7   3  11        0.63        4.39      5.74 o 
   8   3  11       16.69       17.54      8.49 o 
  -6   4  11       17.63       12.96      7.46 o 
  -5   4  11        3.86        3.63      5.70 o 
  -4   4  11       47.49       48.84      9.33 o 
  -3   4  11      321.59      362.32     18.26 o 
  -2   4  11      443.87      439.80     12.14 o 
  -1   4  11      791.59      792.05     42.94 o 
   0   4  11      267.89      233.73     13.24 o 
   1   4  11        3.39        0.00      3.87 o 
   2   4  11      300.09      273.77     10.28 o 
   3   4  11       68.24       73.13      8.69 o 
   4   4  11       37.69       20.49      6.14 o 
   5   4  11      625.84      619.65     24.16 o 
   6   4  11       60.03       81.18     11.32 o 
   7   4  11        2.76        4.63      7.02 o 
   8   4  11        0.03        0.00      6.70 o 
  -6   5  11        3.80       15.31      8.41 o 
  -5   5  11        1.08        2.39      6.34 o 
  -4   5  11       84.19       76.83     11.32 o 
  -3   5  11        1.52        0.00      5.22 o 
  -2   5  11      261.63      269.69     15.59 o 
  -1   5  11       28.51       21.05      6.62 o 
   0   5  11       41.93       56.46      8.65 o 
   1   5  11      194.21      198.28     12.92 o 
   2   5  11       34.71       37.32      7.85 o 
   3   5  11      483.50      429.94     18.02 o 
   4   5  11      226.00      213.95     13.80 o 
   5   5  11       60.30       52.03      8.81 o 
   6   5  11       55.62       63.36     10.41 o 
   7   5  11       97.63      105.82     13.28 o 
   8   5  11       24.50       22.61      9.17 o 
  -5   6  11        0.27        0.00      7.26 o 
  -4   6  11        0.94        6.94      7.02 o 
  -3   6  11        4.89        3.67      7.14 o 
  -2   6  11      213.47      253.90     15.99 o 
  -1   6  11      168.58      133.49     12.08 o 
   0   6  11      673.96      645.49     23.72 o 
   1   6  11       36.68       43.62      8.41 o 
   2   6  11       23.78       29.86      7.54 o 
   3   6  11       74.65       75.36      9.05 o 
   4   6  11       53.38       49.48      8.09 o 
   5   6  11      253.52      235.40     15.15 o 
   6   6  11      190.25      209.89     15.63 o 
   7   6  11       68.37       56.74     11.36 o 
   8   6  11        7.44        0.00      7.58 o 
  -4   7  11       32.77       28.27     10.09 o 
  -3   7  11        7.84       18.94      8.73 o 
  -2   7  11      141.20      127.35     13.32 o 
  -1   7  11       83.28       99.16     11.60 o 
   0   7  11      212.13      235.01     15.39 o 
   1   7  11      452.59      453.42     20.45 o 
   2   7  11        1.29        0.00      5.10 o 
   3   7  11       14.00       15.31      5.54 o 
   4   7  11        3.91        9.09      5.14 o 
   5   7  11       84.11       88.79     10.92 o 
   6   7  11      103.60       78.19     11.24 o 
   7   7  11      237.49      294.65     19.70 o 
  -3   8  11        0.40        3.43      7.54 o 
  -2   8  11      128.03      129.70     14.23 o 
  -1   8  11        9.91       20.29      8.09 o 
   0   8  11       13.26       24.72      7.74 o 
   1   8  11       32.19       41.23      8.89 o 
   2   8  11      125.29      114.83     11.76 o 
   3   8  11      134.68      138.95     12.24 o 
   4   8  11      136.72      131.50     12.04 o 
   5   8  11       69.11       56.70      9.85 o 
   6   8  11       46.54       31.38      9.05 o 
   7   8  11      124.08      159.56     11.30 o 
  -2   9  11        6.74        5.90      7.62 o 
  -1   9  11        5.52        5.94      7.18 o 
   0   9  11        0.33        0.00      6.38 o 
   1   9  11       22.67       12.76      7.58 o 
   2   9  11        0.02        0.00      5.62 o 
   3   9  11      133.35      146.97     12.92 o 
   4   9  11        1.87        0.00      4.90 o 
   5   9  11        1.41        2.42      4.18 o 
   6   9  11       17.67       28.47      8.93 o 
   0  10  11       56.20       76.08     12.20 o 
   1  10  11      151.33      189.19     15.99 o 
   2  10  11       79.99      108.69     12.92 o 
   4  10  11       42.47       21.81      7.85 o 
   5  10  11        0.32        0.00      6.26 o 
  -3  -8  12       35.29       21.01      9.17 o 
  -2  -8  12        0.10        0.00      6.58 o 
  -1  -8  12      180.35      162.24     16.35 o 
  -5  -7  12      269.36      328.82     21.65 o 
  -4  -7  12       56.97       55.62     11.40 o 
  -3  -7  12        1.85        5.06      6.34 o 
  -2  -7  12       17.37       28.43      9.25 o 
  -1  -7  12        4.61       12.52      7.74 o 
   0  -7  12       13.94       17.94      8.13 o 
   1  -7  12      238.50      244.42     19.70 o 
   2  -7  12        2.39        0.00      8.69 o 
  -6  -6  12      127.22      122.13     15.43 o 
  -5  -6  12       10.66       10.89      6.82 o 
  -4  -6  12       56.14       52.71     10.92 o 
  -3  -6  12      313.58      307.53     19.66 o 
  -2  -6  12       34.71       24.08      8.13 o 
  -1  -6  12       63.98       67.42     11.08 o 
   0  -6  12      253.89      257.57     17.03 o 
   1  -6  12       43.31       39.85     10.61 o 
   2  -6  12      104.66      124.52     14.87 o 
   3  -6  12       18.40       27.55     10.85 o 
  -7  -5  12        3.76        0.00      7.30 o 
  -6  -5  12       10.20        2.51      7.97 o 
  -5  -5  12      270.80      318.58     20.45 o 
  -4  -5  12      221.97      261.20     17.82 o 
  -3  -5  12       44.44       48.60      9.73 o 
  -2  -5  12       10.28       10.01      6.70 o 
  -1  -5  12      411.70      424.84     21.33 o 
   0  -5  12       16.18       29.82      7.93 o 
   1  -5  12      352.65      356.73     18.86 o 
   2  -5  12        1.37        0.00      4.17 o 
   3  -5  12      147.80      150.60     15.91 o 
   4  -5  12       11.44        0.68      9.69 o 
  -7  -4  12        4.49        3.55      7.85 o 
  -6  -4  12       30.44       27.91      9.21 o 
  -5  -4  12      181.38      215.67     16.23 o 
  -4  -4  12       13.51       10.53      7.34 o 
  -3  -4  12      876.57      861.32     30.14 o 
  -2  -4  12      384.08      383.69     19.90 o 
  -1  -4  12       64.27       76.08     10.81 o 
   0  -4  12        0.09        0.00      3.95 o 
   1  -4  12       11.46       13.64      6.42 o 
   2  -4  12      120.18      108.77     11.36 o 
   3  -4  12      527.82      520.08     16.36 o 
   4  -4  12       27.63       26.88      6.44 o 
   5  -4  12       54.55       43.02     10.89 o 
  -7  -3  12       28.11       29.70      9.73 o 
  -6  -3  12       32.67       21.53      8.29 o 
  -5  -3  12        0.18        0.00      5.42 o 
  -4  -3  12      277.38      273.92     17.54 o 
  -3  -3  12      103.25       95.25     11.76 o 
  -2  -3  12      306.37      318.50     17.78 o 
  -1  -3  12      760.31      761.79     26.67 o 
   0  -3  12        3.23        0.48      3.36 o 
   1  -3  12      104.34      106.53      7.00 o 
   2  -3  12      288.22      303.36     11.11 o 
   3  -3  12       33.12       37.56      4.87 o 
   4  -3  12       47.97       66.06      7.86 o 
   5  -3  12      260.43      287.00     18.54 o 
   6  -3  12        1.60        0.00      8.29 o 
  -7  -2  12       17.83       25.96      9.25 o 
  -6  -2  12        3.24        5.66      7.06 o 
  -5  -2  12       99.28       90.67     11.96 o 
  -4  -2  12       62.72       49.76      9.65 o 
  -3  -2  12      456.84      427.99     20.18 o 
  -2  -2  12      651.60      599.95     14.34 o 
  -1  -2  12       22.47       20.95      4.88 o 
   0  -2  12      146.42      144.66      7.61 o 
   1  -2  12       16.33       17.49      4.17 o 
   2  -2  12      393.97      348.96     23.35 o 
   3  -2  12     1433.96     1507.20     26.82 o 
   4  -2  12      183.21      206.30     14.95 o 
   5  -2  12       27.06       28.79      9.37 o 
   6  -2  12       29.54       34.13     10.61 o 
  -7  -1  12       59.86       56.14     10.53 o 
  -6  -1  12      119.28      126.16     13.04 o 
  -5  -1  12        8.19        5.70      8.49 o 
  -4  -1  12      135.45      142.61      7.99 o 
  -3  -1  12      268.01      253.94      9.91 o 
  -2  -1  12        7.65        9.31      3.74 o 
  -1  -1  12     1002.89      989.57     19.30 o 
   0  -1  12        9.07       12.69      3.62 o 
   1  -1  12        0.38        0.00      3.69 o 
   2  -1  12       27.29       20.32      4.65 o 
   3  -1  12      261.72      272.28     10.95 o 
   4  -1  12       54.11       50.76      9.89 o 
   5  -1  12       40.84       51.67     10.69 o 
   6  -1  12        3.84        0.00      6.54 o 
   7  -1  12        6.62       11.56      9.85 o 
  -7   0  12        8.58        7.74      7.18 o 
  -6   0  12       27.70       19.17      5.13 o 
  -5   0  12        0.43        0.00      3.68 o 
  -4   0  12       62.45       67.95      6.37 o 
  -3   0  12       91.91      104.95      6.98 o 
  -2   0  12      385.99      360.81     11.23 o 
  -1   0  12       65.35       68.04      5.85 o 
   0   0  12      221.49      247.93      9.25 o 
   1   0  12      534.00      515.93     13.51 o 
   2   0  12     1298.00     1260.40     22.81 o 
   3   0  12       70.94       64.99      7.20 o 
   4   0  12       68.51       46.01      8.97 o 
   5   0  12        0.12        0.00      5.98 o 
   6   0  12      277.67      336.76     20.93 o 
   7   0  12        1.75        5.34      8.33 o 
  -7   1  12        0.09        3.87      7.46 o 
  -6   1  12       40.08       44.02      9.33 o 
  -5   1  12      280.93      299.22     11.56 o 
  -4   1  12       24.05       15.85      4.42 o 
  -3   1  12        5.43        6.61      3.49 o 
  -2   1  12      421.07      412.41     12.14 o 
  -1   1  12      625.17      602.69     14.64 o 
   0   1  12       50.87       45.53      5.21 o 
   1   1  12       54.29       54.38      9.01 o 
   2   1  12      461.73      475.30     13.39 o 
   3   1  12        0.58        2.43      4.94 o 
   4   1  12      228.95      217.58     14.83 o 
   5   1  12      679.25      651.23     25.68 o 
   6   1  12        1.22        0.00      7.46 o 
   7   1  12        9.91        3.43      7.85 o 
  -7   2  12      129.20      140.71     15.03 o 
  -6   2  12       49.26       47.77      9.65 o 
  -5   2  12       73.78       65.79     10.21 o 
  -4   2  12       12.56        9.93      7.30 o 
  -3   2  12       13.56       12.62      4.01 o 
  -2   2  12        0.03        0.00      2.72 o 
  -1   2  12      810.02      774.80     16.77 o 
   0   2  12        7.24        7.05      3.45 o 
   1   2  12      560.99      577.80     11.79 o 
   2   2  12      914.49      909.36     26.12 o 
   3   2  12      495.55      485.76     19.94 o 
   4   2  12       98.44       99.60     11.20 o 
   5   2  12      601.35      631.97     25.28 o 
   6   2  12      310.99      327.87     19.98 o 
   7   2  12      275.27      273.24     19.22 o 
   8   2  12        8.89        0.00      7.58 o 
  -6   3  12        3.26        5.54      7.18 o 
  -5   3  12      138.26      156.82     14.07 o 
  -4   3  12        0.31        0.00      5.54 o 
  -3   3  12      181.62      167.00      8.11 o 
  -2   3  12       61.43       58.56      5.66 o 
  -1   3  12        6.60        8.80      3.72 o 
   0   3  12     1223.67     1226.38     22.32 o 
   1   3  12     1466.57     1454.97     35.96 o 
   2   3  12        0.15        3.39      4.35 o 
   3   3  12        1.26        2.75      4.82 o 
   4   3  12       77.15       62.04      9.01 o 
   5   3  12      357.83      329.10     18.18 o 
   6   3  12       97.19       96.77     11.96 o 
   7   3  12       62.32       32.97      9.49 o 
   8   3  12       12.64       13.12      8.77 o 
  -6   4  12       54.83       69.50     12.32 o 
  -5   4  12       16.89       10.05      7.06 o 
  -4   4  12       98.90      102.35     12.00 o 
  -3   4  12       77.44       68.38     10.21 o 
  -2   4  12        0.02        1.57      3.05 o 
  -1   4  12      328.73      363.92     11.66 o 
   0   4  12      222.81      204.18     13.76 o 
   1   4  12      153.78      164.83     12.16 o 
   2   4  12      312.28      287.88     14.67 o 
   3   4  12      361.07      333.29     16.43 o 
   4   4  12      111.75      105.34     11.20 o 
   5   4  12      245.20      242.62     15.43 o 
   6   4  12      214.26      214.67     15.83 o 
   7   4  12      125.62      143.86     15.19 o 
   8   4  12       25.25       37.72     10.37 o 
  -5   5  12       74.25       96.37     13.12 o 
  -4   5  12       50.40       47.21      9.53 o 
  -3   5  12        2.56        0.00      4.94 o 
  -2   5  12      102.04       95.89     11.28 o 
  -1   5  12      150.29      162.96     12.56 o 
   0   5  12       44.49       32.62      7.85 o 
   1   5  12      593.15      561.96     21.85 o 
   2   5  12        5.45        9.25      6.22 o 
   3   5  12      296.92      296.81     15.55 o 
   4   5  12       28.98       17.03      5.74 o 
   5   5  12       22.14        8.93      5.78 o 
   6   5  12        2.54        2.03      6.02 o 
   7   5  12       98.14      114.19     13.64 o 
   8   5  12       38.21       27.95     10.21 o 
  -5   6  12       12.88       18.38      8.53 o 
  -4   6  12       46.59       62.60     11.64 o 
  -3   6  12       32.41       41.67      9.69 o 
  -2   6  12       22.66       14.55      7.66 o 
  -1   6  12      225.04      235.40     15.71 o 
   0   6  12       30.51       36.96      8.45 o 
   1   6  12        0.04        4.86      6.06 o 
   2   6  12      110.70      142.38     12.88 o 
   3   6  12       88.78       90.83     10.13 o 
   4   6  12       52.77       49.24      8.49 o 
   5   6  12      293.82      265.99     16.43 o 
   6   6  12       24.05       20.14      8.01 o 
   7   6  12       42.14       47.09     11.08 o 
  -4   7  12        6.97        8.57      8.73 o 
  -3   7  12       13.13       24.08      9.81 o 
  -1   7  12       12.77        6.50      7.02 o 
   0   7  12       43.34       52.03      9.69 o 
   1   7  12       71.31       63.68     10.33 o 
   2   7  12      111.04      142.74     13.12 o 
   3   7  12      550.62      478.54     20.25 o 
   4   7  12      770.88      680.06     24.80 o 
   5   7  12      101.23       97.89     11.60 o 
   6   7  12       16.82       19.78      8.21 o 
   7   7  12       91.48       68.54     12.32 o 
  -3   8  12       55.42       48.09     11.80 o 
  -2   8  12       88.89       82.93     12.68 o 
  -1   8  12       14.30       20.93      8.21 o 
   0   8  12        3.41        6.58      6.86 o 
   1   8  12        0.36        0.00      4.90 o 
   2   8  12      153.31      162.00     13.88 o 
   3   8  12      211.91      219.85     14.67 o 
   4   8  12       32.14       25.88      7.46 o 
   5   8  12        0.09        0.00      5.90 o 
   6   8  12        1.23        0.00      6.18 o 
   7   8  12        3.03       12.80      8.25 o 
  -1   9  12       32.92       25.08      9.21 o 
   0   9  12        1.59        1.71      6.66 o 
   1   9  12        8.54        0.00      6.50 o 
   2   9  12      175.31      212.56     16.23 o 
   3   9  12       54.26       52.31      9.45 o 
   4   9  12       68.87       65.79     10.21 o 
   5   9  12       65.42       89.31     11.84 o 
   6   9  12       24.44       25.59      6.31 o 
   0  10  12        1.75        0.60      7.38 o 
   1  10  12        2.81        0.00      7.14 o 
   2  10  12        8.98       10.77      7.74 o 
   3  10  12       42.77       57.89     10.49 o 
   4  10  12       24.83       32.02      8.57 o 
  -4  -7  13       58.77       60.33     12.12 o 
  -3  -7  13      279.47      296.61     21.01 o 
  -2  -7  13       17.36       24.28      9.17 o 
  -1  -7  13       22.71       17.42      8.57 o 
   0  -7  13       14.47       13.04      7.97 o 
  -5  -6  13       63.96       74.36     13.12 o 
  -4  -6  13       13.76       10.13      7.93 o 
  -3  -6  13        5.09        2.03      6.34 o 
  -2  -6  13       71.25       82.02     12.96 o 
  -1  -6  13      267.82      220.89     16.47 o 
   0  -6  13        0.38        0.00      5.74 o 
   1  -6  13        0.35        8.69      6.94 o 
  -6  -5  13      112.55       79.11     13.16 o 
  -5  -5  13       44.64       49.80     11.24 o 
  -4  -5  13        9.64        0.00      5.46 o 
  -3  -5  13      225.79      283.89     18.98 o 
  -2  -5  13      281.66      322.17     19.90 o 
  -1  -5  13       20.78       48.29     10.45 o 
   0  -5  13      285.59      320.13     18.78 o 
   1  -5  13        0.85        0.00      5.18 o 
   2  -5  13        3.26        9.05      6.22 o 
  -6  -4  13      151.38      140.43     15.79 o 
  -5  -4  13       14.24       12.24      7.66 o 
  -4  -4  13       40.30       63.28     11.44 o 
  -3  -4  13       14.29       11.72      7.34 o 
  -2  -4  13       87.56       97.65     12.28 o 
  -1  -4  13      238.45      220.01     15.43 o 
   0  -4  13      498.53      494.89     22.09 o 
   1  -4  13       34.89       28.31      7.81 o 
   2  -4  13       85.99      104.90     11.68 o 
   3  -4  13       30.05       20.33      7.18 o 
  -7  -3  13      100.52      119.94     15.27 o 
  -6  -3  13        0.49        0.00      5.58 o 
  -5  -3  13        5.47        3.55      7.06 o 
  -4  -3  13        0.23        0.00      6.26 o 
  -3  -3  13      112.84      115.07     12.60 o 
  -2  -3  13      366.82      379.86     20.06 o 
  -1  -3  13      143.67      136.52     12.72 o 
   0  -3  13      143.94      133.49     12.56 o 
   1  -3  13      486.75      494.17     21.29 o 
   2  -3  13       15.45        7.13      4.23 o 
   3  -3  13       67.15       58.65     15.11 o 
   4  -3  13       71.31       84.13     11.64 o 
   5  -3  13       54.59       58.57     11.60 o 
  -7  -2  13       28.20       32.10     10.05 o 
  -6  -2  13      117.68      142.98     14.71 o 
  -5  -2  13       48.59       57.50     10.81 o 
  -4  -2  13      441.15      424.52     21.21 o 
  -3  -2  13        0.34        2.67      6.06 o 
  -2  -2  13       30.85       31.54      8.09 o 
  -1  -2  13        0.37        0.00      2.93 o 
   0  -2  13      281.76      283.75     15.23 o 
   1  -2  13      133.54      123.06     10.15 o 
   2  -2  13        0.18        3.91      3.76 o 
   3  -2  13        3.32       10.03      4.46 o 
   4  -2  13       52.55       53.03     10.29 o 
   5  -2  13        1.81        0.00      6.86 o 
   6  -2  13        1.45        8.93      8.77 o 
  -7  -1  13       20.07       22.89      9.13 o 
  -6  -1  13       96.18       85.13     11.96 o 
  -5  -1  13      174.73      190.51     14.75 o 
  -4  -1  13      619.83      607.01     15.79 o 
  -3  -1  13       59.76       62.64      7.70 o 
  -2  -1  13        0.54        0.00      3.46 o 
  -1  -1  13      210.03      201.58      9.12 o 
   0  -1  13       72.90       59.52      5.72 o 
   1  -1  13      376.06      385.28     12.30 o 
   2  -1  13       79.06       68.62      9.19 o 
   3  -1  13      102.78      103.17      7.82 o 
   4  -1  13       69.11      116.94     12.36 o 
   5  -1  13      140.69      160.56     14.79 o 
   6  -1  13       13.54        0.00      7.46 o 
  -7   0  13        4.32       16.63      8.53 o 
  -6   0  13      112.17      129.64     14.45 o 
  -5   0  13      416.37      450.17     23.92 o 
  -4   0  13        0.03        0.00      5.44 o 
  -3   0  13       15.21        6.78      3.84 o 
  -2   0  13        3.27        0.39      3.20 o 
  -1   0  13      178.69      163.57     20.18 o 
   0   0  13      134.56      127.14      7.43 o 
   1   0  13      129.68      125.91      7.54 o 
   2   0  13      102.00      103.19      7.40 o 
   3   0  13      810.93      812.91     19.33 o 
   4   0  13        2.23       17.30      7.62 o 
   5   0  13       85.51       86.96     12.60 o 
   6   0  13       32.91       25.36     10.41 o 
   7   0  13        6.34       12.08      9.33 o 
  -7   1  13       47.24       48.36     10.69 o 
  -6   1  13       58.02       71.29     11.08 o 
  -5   1  13       24.34       20.08      5.09 o 
  -4   1  13      241.35      213.64      9.71 o 
  -3   1  13      465.47      461.99     13.53 o 
  -2   1  13        2.79        5.25      3.71 o 
  -1   1  13      109.52      114.22      7.15 o 
   0   1  13       54.52       52.59      5.76 o 
   1   1  13      715.01      705.35     16.39 o 
   2   1  13      448.85      429.58     13.05 o 
   3   1  13       22.65       22.17      7.02 o 
   4   1  13       60.37       59.81      9.81 o 
   5   1  13       10.24        4.15      6.54 o 
   6   1  13       25.57       45.29     10.73 o 
   7   1  13        0.05        0.00      7.30 o 
  -6   2  13        0.36        0.00      6.54 o 
  -5   2  13      197.51      225.56     15.87 o 
  -4   2  13      303.07      292.62     11.31 o 
  -3   2  13        5.04       11.93      3.96 o 
  -2   2  13      419.65      451.28     18.54 o 
  -1   2  13      248.09      255.85     11.46 o 
   0   2  13      164.89      178.41      8.85 o 
   1   2  13       41.96       47.37      5.62 o 
   2   2  13      165.27      147.85     11.60 o 
   3   2  13      135.36      132.22     12.00 o 
   4   2  13      639.81      614.67     24.00 o 
   5   2  13        8.27        0.00      5.98 o 
   6   2  13        2.25        0.00      6.50 o 
   7   2  13       45.84       54.94     12.12 o 
  -6   3  13       48.59       50.76     10.96 o 
  -5   3  13       46.75       39.63      9.53 o 
  -4   3  13       36.44       54.74      9.41 o 
  -3   3  13      251.56      256.15     10.38 o 
  -2   3  13        7.74        5.46      3.69 o 
  -1   3  13       31.12       40.31      5.27 o 
   0   3  13       98.32      117.34     16.39 o 
   1   3  13        5.75        0.28      5.30 o 
   2   3  13      533.64      485.00     19.22 o 
   3   3  13      445.83      426.75     19.10 o 
   4   3  13       15.33       15.47      7.38 o 
   5   3  13       15.92       16.99      6.70 o 
   6   3  13       13.27        0.04      6.26 o 
   7   3  13        2.38        3.99      6.70 o 
  -6   4  13        3.60        5.34      8.01 o 
  -5   4  13        2.37        6.74      6.42 o 
  -4   4  13       11.39       11.56      6.70 o 
  -3   4  13        2.66        0.80      5.74 o 
  -2   4  13      268.29      294.84     10.86 o 
  -1   4  13        5.82        6.76      3.84 o 
   0   4  13        1.07        1.95      5.78 o 
   1   4  13       88.12       66.35      9.57 o 
   2   4  13        0.85        3.43      4.47 o 
   3   4  13       17.31        9.49      5.90 o 
   4   4  13       65.71       63.28      9.81 o 
   5   4  13      100.98      107.53     12.16 o 
   6   4  13       14.08       12.12      6.42 o 
   7   4  13        9.64       13.04      7.74 o 
  -5   5  13        4.02        8.77      7.30 o 
  -4   5  13       23.30       30.02      8.41 o 
  -3   5  13       60.30       59.73      9.85 o 
  -2   5  13      122.79      127.19     12.68 o 
  -1   5  13      369.10      376.99     19.10 o 
   0   5  13     1069.92     1044.57     31.98 o 
   1   5  13        2.83        0.00      5.54 o 
   2   5  13       43.00       38.76      6.88 o 
   3   5  13       10.88       17.94      6.30 o 
   4   5  13       86.77       96.25     10.73 o 
   5   5  13       97.68       94.70     11.56 o 
   6   5  13      209.14      194.10     16.11 o 
   7   5  13       22.24       32.26      9.69 o 
  -4   6  13       28.62       20.41      8.49 o 
  -3   6  13        7.79       12.68      7.54 o 
  -2   6  13      390.84      426.59     21.69 o 
  -1   6  13      151.00      185.33     15.07 o 
   0   6  13      103.34      104.50     12.04 o 
   1   6  13       14.77       15.43      6.54 o 
   2   6  13        3.75        0.00      5.58 o 
   3   6  13        0.74        0.00      4.23 o 
   4   6  13      143.38      123.01     11.84 o 
   5   6  13      207.24      180.58     14.51 o 
   6   6  13       24.00       24.20      8.45 o 
   7   6  13       48.68       58.21     11.48 o 
  -3   7  13        3.07        0.00      6.78 o 
  -2   7  13       44.55       64.71     11.64 o 
  -1   7  13      186.62      222.29     16.07 o 
   0   7  13      130.91      126.83     13.08 o 
   1   7  13        2.44        0.00      5.46 o 
   2   7  13       26.81       27.03      8.21 o 
   3   7  13        0.65        0.00      4.94 o 
   4   7  13        2.20        4.82      5.38 o 
   5   7  13        0.34        1.56      5.94 o 
   6   7  13      159.62      176.35     15.87 o 
   7   7  13       27.28       24.56      9.09 o 
  -2   8  13        2.77        9.85      8.01 o 
  -1   8  13        0.22        3.51      7.22 o 
   0   8  13       55.79       75.76     11.56 o 
   1   8  13        0.56        2.63      5.74 o 
   2   8  13       93.47       96.01     12.20 o 
   3   8  13       25.36       25.76      7.10 o 
   4   8  13       43.10       39.79      8.85 o 
   5   8  13       20.04       20.45      7.85 o 
   6   8  13       29.27       21.41      8.49 o 
  -1   9  13       62.48       96.69     13.72 o 
   0   9  13        4.52       18.66      8.25 o 
   1   9  13        0.54        0.00      6.70 o 
   2   9  13       32.40       30.18      9.21 o 
   3   9  13       15.58       10.09      6.66 o 
   4   9  13        1.15        0.00      5.82 o 
   5   9  13        0.62        5.22      6.78 o 
   2  10  13      105.71      102.35     14.03 o 
   3  10  13        1.99        0.00      6.02 o 
  -2  -7  14        9.98        0.00      6.70 o 
  -1  -7  14       19.95       35.41     10.29 o 
  -4  -6  14      246.00      262.04     19.54 o 
  -3  -6  14        4.50        2.71      6.98 o 
  -2  -6  14       28.19       45.25     11.16 o 
  -1  -6  14        2.77       11.04      7.34 o 
   0  -6  14       25.96       27.07      8.81 o 
   1  -6  14      149.65      157.30     15.23 o 
  -5  -5  14       20.02       22.49     10.13 o 
  -4  -5  14       26.83       53.27     11.12 o 
  -3  -5  14       98.31       90.47     13.32 o 
  -2  -5  14       65.35       77.51     12.56 o 
  -1  -5  14       39.23       33.73      8.89 o 
   0  -5  14      212.52      230.98     16.95 o 
   1  -5  14       36.56       31.70      9.13 o 
   2  -5  14        3.28        3.79      6.54 o 
  -6  -4  14        8.05        0.00      6.50 o 
  -5  -4  14       31.80       53.71     11.44 o 
  -4  -4  14      283.20      387.20     22.49 o 
  -3  -4  14        0.91        2.31      6.14 o 
  -2  -4  14       13.72        0.00      5.58 o 
  -1  -4  14       71.48       93.06     12.12 o 
   0  -4  14       65.80       54.70     10.05 o 
   1  -4  14        0.15        1.91      5.66 o 
   2  -4  14      136.54      184.05     15.11 o 
   3  -4  14       34.84       38.48      9.01 o 
  -6  -3  14       30.67       21.01      9.25 o 
  -5  -3  14       90.57       87.44     13.12 o 
  -4  -3  14       11.77       11.56      7.26 o 
  -3  -3  14       77.90       98.80     13.16 o 
  -2  -3  14      646.45      578.98     24.96 o 
  -1  -3  14       79.55       71.65     11.16 o 
   0  -3  14       11.38       14.15      7.26 o 
   1  -3  14       38.34       39.07      8.37 o 
   2  -3  14        1.71        3.59      5.70 o 
   3  -3  14       86.53       96.69      8.29 o 
   4  -3  14       22.45       37.76     10.17 o 
   5  -3  14      171.00      224.20     17.86 o 
  -6  -2  14        1.20        0.00      6.66 o 
  -5  -2  14       76.98       87.44     12.60 o 
  -4  -2  14      254.05      280.50     18.54 o 
  -3  -2  14       42.33       34.09      9.37 o 
  -2  -2  14        9.07        6.86      5.78 o 
  -1  -2  14      521.20      469.79     13.36 o 
   0  -2  14      149.73      126.03     14.27 o 
   1  -2  14       43.76       54.28      6.13 o 
   2  -2  14      449.09      438.66     33.35 o 
   3  -2  14       41.95       46.83     11.08 o 
   4  -2  14      269.66      286.56     17.98 o 
   5  -2  14       49.01       60.17     12.08 o 
  -6  -1  14        4.09        0.88      6.78 o 
  -5  -1  14       21.44       20.57      7.58 o 
  -4  -1  14        5.10        6.06      6.62 o 
  -3  -1  14       39.25       38.98      6.02 o 
  -2  -1  14      624.86      550.57     14.91 o 
  -1  -1  14      147.84      151.49      8.24 o 
   0  -1  14       98.06       78.69      6.59 o 
   1  -1  14      233.47      213.27      9.79 o 
   2  -1  14        0.36        1.01      4.96 o 
   3  -1  14        0.02        2.54      4.65 o 
   4  -1  14      478.96      510.20     23.21 o 
   5  -1  14       19.41       26.40      9.49 o 
   6  -1  14      113.02      146.25     16.51 o 
  -6   0  14      108.77       97.56     10.69 o 
  -5   0  14       94.97      100.31     10.15 o 
  -4   0  14       79.21       75.94     15.89 o 
  -3   0  14      185.20      203.91      9.66 o 
  -2   0  14      237.40      216.37     11.42 o 
  -1   0  14      116.10      134.20      9.35 o 
   0   0  14      396.76      365.97     12.00 o 
   1   0  14      239.89      232.51      9.90 o 
   2   0  14      471.85      442.47     13.89 o 
   3   0  14     1006.73     1036.92     47.45 o 
   4   0  14        0.28        4.39      6.62 o 
   5   0  14      195.83      195.09     16.31 o 
   6   0  14        3.39       23.33      9.97 o 
  -6   1  14      120.01      160.17     14.99 o 
  -5   1  14        7.81        4.51      4.43 o 
  -4   1  14        0.01        1.63      5.20 o 
  -3   1  14       14.11       14.91      4.43 o 
  -2   1  14      148.55      165.80      8.81 o 
  -1   1  14        2.53        1.11      3.21 o 
   0   1  14      628.66      629.79     16.18 o 
   1   1  14       86.62       72.68      6.62 o 
   2   1  14        1.42        1.96      3.42 o 
   3   1  14      394.77      390.91     19.02 o 
   4   1  14       10.46        4.31      6.54 o 
   5   1  14       60.11       71.13     11.64 o 
   6   1  14       19.43       25.72     10.01 o 
   7   1  14       37.33       59.01     13.20 o 
  -6   2  14        5.99        0.60      6.82 o 
  -5   2  14       66.51       85.41     11.88 o 
  -4   2  14       25.36       23.82      5.21 o 
  -3   2  14       41.39       35.56      8.13 o 
  -2   2  14      197.06      186.41      9.09 o 
  -1   2  14       39.76       40.38      5.68 o 
   0   2  14      687.51      674.03     36.72 o 
   1   2  14       48.26       45.53      5.69 o 
   2   2  14     1002.83      944.13     28.31 o 
   3   2  14      186.53      192.02     14.19 o 
   4   2  14      355.38      332.05     18.62 o 
   5   2  14      121.72       96.01     12.72 o 
   6   2  14       38.84       49.72     11.48 o 
   7   2  14        0.01        1.91      8.01 o 
  -6   3  14      133.08      158.81     16.03 o 
  -5   3  14        0.77        0.00      5.54 o 
  -4   3  14      108.71      105.70     12.48 o 
  -3   3  14        4.65        9.80      4.05 o 
  -2   3  14      147.93      144.13      8.40 o 
  -1   3  14       21.39       15.25      5.22 o 
   0   3  14       51.26       40.20      5.62 o 
   1   3  14      599.29      601.30     19.02 o 
   2   3  14      415.26      397.56     17.94 o 
   3   3  14      628.82      531.18     21.97 o 
   4   3  14       46.62       50.00      9.53 o 
   5   3  14       20.47       23.88      8.69 o 
   6   3  14        7.78        9.29      7.89 o 
   7   3  14      142.27      146.69     16.47 o 
  -5   4  14        0.29        1.00      6.46 o 
  -4   4  14      115.37      152.11     14.71 o 
  -3   4  14       64.39       55.06      9.93 o 
  -2   4  14      136.61      125.02      8.01 o 
  -1   4  14        5.26        6.47      3.87 o 
   0   4  14      236.12      255.34     15.87 o 
   1   4  14     2033.27     2072.35     48.01 o 
   2   4  14     1134.38     1042.69     30.58 o 
   3   4  14      230.99      202.59     14.15 o 
   4   4  14       29.84       18.54      7.50 o 
   5   4  14      108.51       95.33     11.88 o 
   6   4  14      146.31      143.42     14.51 o 
   7   4  14        0.01        1.56      7.30 o 
  -5   5  14        2.80        5.46      7.42 o 
  -4   5  14      159.88      182.14     16.67 o 
  -3   5  14       26.99       26.79      8.17 o 
  -2   5  14       14.20       14.47      6.46 o 
  -1   5  14      226.95      268.14     16.87 o 
   0   5  14     1223.14     1322.71     37.48 o 
   1   5  14        7.80        0.00      6.14 o 
   2   5  14       39.91       41.81      6.14 o 
   3   5  14      333.71      327.95     17.14 o 
   4   5  14       36.79       34.29      8.33 o 
   5   5  14       42.53       48.36      9.45 o 
   6   5  14      117.72      106.46     13.40 o 
   7   5  14       38.51       39.19     10.01 o 
  -4   6  14        8.11        0.08      6.46 o 
  -3   6  14      100.94      102.99     13.52 o 
  -2   6  14       16.45       14.59      7.42 o 
  -1   6  14        0.15        0.00      5.70 o 
   0   6  14       60.76       58.85     10.85 o 
   1   6  14       61.96       66.98     10.77 o 
   2   6  14      253.64      249.04     16.63 o 
   3   6  14      142.03      147.01     12.48 o 
   4   6  14        4.98        6.22      5.42 o 
   5   6  14       13.67        2.15      5.62 o 
   6   6  14       13.01       13.40      7.78 o 
   7   6  14       46.81       26.79     10.13 o 
  -3   7  14       23.59       15.67      8.89 o 
  -2   7  14        9.35       13.36      8.53 o 
  -1   7  14      102.10       82.30     12.68 o 
   0   7  14       10.55       19.94      8.05 o 
   1   7  14        9.96       12.80      7.10 o 
   2   7  14       19.17       19.62      7.66 o 
   3   7  14        5.46       21.41      6.78 o 
   4   7  14        2.95        1.20      4.82 o 
   5   7  14      180.45      169.93     14.95 o 
   6   7  14        0.62        7.50      6.94 o 
  -2   8  14       22.58       13.56      9.57 o 
  -1   8  14       91.78       90.71     13.84 o 
   0   8  14        2.90        5.34      7.97 o 
   1   8  14       21.47       12.08      7.81 o 
   2   8  14       34.48       36.12      9.85 o 
   3   8  14       52.80       51.99      9.65 o 
   4   8  14      193.84      159.53     14.31 o 
   5   8  14       26.74       25.76      8.69 o 
   6   8  14        9.29        7.74      7.50 o 
   0   9  14        8.52        8.45      8.25 o 
   1   9  14        1.35        5.22      7.70 o 
   2   9  14       47.06       50.04     11.12 o 
   3   9  14      127.40      146.57     14.15 o 
   4   9  14       82.47      111.08     12.96 o 
  -3  -6  15       44.00       62.00     13.08 o 
  -2  -6  15       65.84       56.82     12.28 o 
  -1  -6  15        0.86       12.52      7.74 o 
   0  -6  15        1.80        8.33      7.42 o 
  -4  -5  15       48.50       53.83     11.68 o 
  -3  -5  15       40.00       30.42      9.77 o 
  -2  -5  15        2.70        1.16      7.34 o 
  -1  -5  15      208.24      233.01     18.06 o 
   0  -5  15       12.92       20.06      8.13 o 
   1  -5  15        7.44        9.57      6.86 o 
   2  -5  15       20.33       23.13      8.49 o 
  -5  -4  15        6.51        5.06      7.34 o 
  -4  -4  15        0.53        0.00      5.58 o 
  -3  -4  15        0.11        1.04      5.62 o 
  -2  -4  15      100.02      129.50     14.55 o 
  -1  -4  15       20.75       22.69      8.45 o 
   0  -4  15       70.01       78.55     12.08 o 
   1  -4  15      124.24      144.50     14.31 o 
   2  -4  15       12.49        0.00      5.94 o 
   3  -4  15       67.33       67.94     11.72 o 
  -6  -3  15      125.11      140.03     16.39 o 
  -5  -3  15        0.76        4.07      7.54 o 
  -4  -3  15        1.17       18.86      9.13 o 
  -3  -3  15        2.40        4.27      6.46 o 
  -2  -3  15       12.54       10.05      7.26 o 
  -1  -3  15      112.69      101.51     12.80 o 
   0  -3  15      110.76      131.18     13.72 o 
   1  -3  15       15.78       18.46      7.14 o 
   2  -3  15      111.61      114.71     12.72 o 
   3  -3  15      109.56      109.69     13.00 o 
  -6  -2  15       51.92       66.11     12.52 o 
  -5  -2  15        7.13        6.90      7.22 o 
  -4  -2  15       46.11       38.04      9.97 o 
  -3  -2  15       32.90       36.20      8.97 o 
  -2  -2  15       70.78       73.17     11.44 o 
  -1  -2  15      322.17      323.36     19.18 o 
   0  -2  15        1.25        2.43      4.98 o 
   1  -2  15      509.02      492.23     19.88 o 
   2  -2  15       11.45        8.83      4.33 o 
   3  -2  15        0.81        0.00      7.83 o 
   4  -2  15        5.14        5.94      7.62 o 
   5  -2  15       11.94       18.10      9.73 o 
  -6  -1  15        1.83        1.52      7.30 o 
  -5  -1  15       88.91      117.02     14.07 o 
  -4  -1  15       11.38        9.97      6.90 o 
  -3  -1  15      147.63      142.66     13.68 o 
  -2  -1  15       22.06       18.39      7.93 o 
  -1  -1  15       92.43       94.43      9.45 o 
   0  -1  15       96.89       91.73     14.85 o 
   1  -1  15      144.70      147.77     11.94 o 
   2  -1  15        0.92        0.00      3.40 o 
   3  -1  15        1.92        1.73      3.83 o 
   4  -1  15       41.22       43.18      9.89 o 
   5  -1  15       53.02       68.06     12.12 o 
  -6   0  15        0.02        8.97      7.62 o 
  -5   0  15        5.28        2.66      4.49 o 
  -4   0  15       69.19       76.43      7.42 o 
  -3   0  15      131.97      114.25      8.24 o 
  -2   0  15       21.88       13.71      7.78 o 
  -1   0  15       44.22       52.84      9.27 o 
   0   0  15      110.24      106.18     10.29 o 
   1   0  15       36.70       30.14      5.14 o 
   2   0  15      103.91      100.33      7.89 o 
   3   0  15       79.61       71.15      7.61 o 
   4   0  15       12.32        8.37      6.98 o 
   5   0  15        1.16        0.00      6.98 o 
   6   0  15       37.72       32.58     11.12 o 
  -6   1  15       15.34       16.15      8.33 o 
  -5   1  15      378.01      403.91     17.56 o 
  -4   1  15        1.26        0.00      3.95 o 
  -3   1  15       69.97       63.27      6.81 o 
  -2   1  15        0.48        0.00      5.80 o 
  -1   1  15        0.00        0.00      5.14 o 
   0   1  15      151.05      171.74     12.01 o 
   1   1  15       20.54       23.35      4.85 o 
   2   1  15       29.28       21.86      5.06 o 
   3   1  15       36.81       41.47      9.01 o 
   4   1  15      169.93      171.93     14.91 o 
   5   1  15        4.85        0.00      6.46 o 
   6   1  15        9.07        7.70      9.29 o 
  -5   2  15        0.38        0.00      6.46 o 
  -4   2  15       40.79       52.62      6.63 o 
  -3   2  15      394.62      380.96     13.09 o 
  -2   2  15       74.20       85.69      7.27 o 
  -1   2  15        6.07       10.27      6.94 o 
   0   2  15        2.04        1.08      3.63 o 
   1   2  15       20.94       15.34     13.20 o 
   2   2  15      283.23      262.84     15.55 o 
   3   2  15      193.58      164.91     13.88 o 
   4   2  15       17.61       11.40      7.34 o 
   5   2  15        0.66        0.20      7.22 o 
   6   2  15        5.80        1.40      7.93 o 
  -5   3  15      123.57      117.34     14.00 o 
  -4   3  15      187.73      196.97     15.99 o 
  -3   3  15        0.03        7.19      4.86 o 
  -2   3  15      140.71      136.58      8.56 o 
  -1   3  15       28.53       28.86      5.29 o 
   0   3  15      355.32      349.20     22.77 o 
   1   3  15       12.00       10.15      3.44 o 
   2   3  15       13.40       12.60      6.30 o 
   3   3  15       22.19       23.44      7.38 o 
   4   3  15       90.77      100.52     12.24 o 
   5   3  15       22.39       32.81      9.45 o 
   6   3  15       11.39       23.60      9.77 o 
  -5   4  15       36.31       41.35     10.05 o 
  -4   4  15       18.45        4.94      6.94 o 
  -3   4  15      107.39       87.96     11.92 o 
  -2   4  15      373.76      432.78     14.02 o 
  -1   4  15       15.11        7.74      4.04 o 
   0   4  15      125.47      117.54     12.28 o 
   1   4  15       40.02       42.14      9.09 o 
   2   4  15       52.62       43.30      8.53 o 
   3   4  15      193.46      185.60     14.19 o 
   4   4  15       66.84       48.17      9.21 o 
   5   4  15       17.25       18.22      7.93 o 
   6   4  15       12.86        7.10      7.14 o 
  -4   5  15       26.61       34.61      9.69 o 
  -3   5  15        0.79        0.80      6.42 o 
  -2   5  15       68.52       60.80     10.21 o 
  -1   5  15       12.00       13.40      6.34 o 
   0   5  15        0.63        5.62      6.42 o 
   1   5  15       28.26       32.58      8.69 o 
   2   5  15       28.00       39.79      8.01 o 
   3   5  15       19.73       14.59      5.50 o 
   4   5  15       61.56       48.32      9.01 o 
   5   5  15      163.87      175.52     15.11 o 
   6   5  15       18.76        0.92      6.10 o 
  -3   6  15        1.21        0.00      6.22 o 
  -2   6  15        0.12        0.00      5.18 o 
  -1   6  15        0.03        0.00      6.22 o 
   0   6  15      140.31      125.56     13.76 o 
   1   6  15        0.52        0.00      6.82 o 
   2   6  15        4.03        0.01      5.22 o 
   3   6  15        8.31        4.63      5.30 o 
   4   6  15       14.15        3.15      5.58 o 
   5   6  15        1.48        2.03      5.62 o 
   6   6  15       59.52       74.96     12.28 o 
  -2   7  15       33.67       37.12     10.53 o 
  -1   7  15      188.10      201.99     17.38 o 
   0   7  15       37.51       48.92     11.20 o 
   1   7  15        3.41        2.99      6.70 o 
   2   7  15       32.63       27.07      9.13 o 
   3   7  15        5.33        2.55      5.46 o 
   4   7  15        7.50        0.44      5.82 o 
   5   7  15       40.58       58.49     10.85 o 
   6   7  15       31.99       14.95      7.89 o 
  -1   8  15      143.22      157.57     16.87 o 
   0   8  15       10.70        9.21      8.41 o 
   1   8  15        6.00        2.87      8.01 o 
   2   8  15       30.68       29.70      9.85 o 
   3   8  15        1.49        6.02      5.46 o 
   4   8  15        6.41        7.74      6.54 o 
   5   8  15       13.37       27.07      8.77 o 
   1   9  15       50.06       63.24     12.56 o 
   2   9  15        7.63       17.82      8.69 o 
   3   9  15       11.97       10.85      6.50 o 
  -3  -5  16        5.40       11.56      8.17 o 
  -2  -5  16       58.60       54.58     11.52 o 
  -1  -5  16       18.03       18.90      8.45 o 
   0  -5  16        0.54        3.39      6.74 o 
   1  -5  16       86.13       67.54     12.04 o 
  -4  -4  16        3.23       10.61      8.45 o 
  -3  -4  16       21.81       21.65      8.89 o 
  -2  -4  16       96.43      103.79     14.15 o 
  -1  -4  16       10.23        0.00      6.10 o 
   0  -4  16       14.29       11.96      7.74 o 
   1  -4  16        1.92        2.71      6.26 o 
   2  -4  16       25.96       31.02      8.69 o 
  -5  -3  16        0.36        0.00      7.30 o 
  -4  -3  16       65.75       57.30     12.04 o 
  -3  -3  16      121.13      144.30     15.83 o 
  -2  -3  16        0.28        0.00      5.50 o 
  -1  -3  16       31.16       58.81     10.89 o 
   0  -3  16       26.73       17.50      7.50 o 
   1  -3  16      106.47       79.54     11.64 o 
   2  -3  16       16.61       20.93      7.06 o 
   3  -3  16       41.30       64.67     11.28 o 
  -5  -2  16      146.30      179.14     17.62 o 
  -4  -2  16        3.81        0.00      6.10 o 
  -3  -2  16       12.36       17.54      7.97 o 
  -2  -2  16       33.50       22.93      8.17 o 
  -1  -2  16       42.09       47.09     10.01 o 
   0  -2  16      158.83      143.98     13.96 o 
   1  -2  16       53.11       57.50     10.13 o 
   2  -2  16        0.36        2.70      4.21 o 
   3  -2  16       45.30       60.27      7.70 o 
   4  -2  16       14.97        9.33      8.21 o 
  -5  -1  16        2.33        2.95      7.54 o 
  -4  -1  16        4.86        9.89      6.98 o 
  -3  -1  16       89.88      143.50     14.67 o 
  -2  -1  16        2.76        9.13      6.78 o 
  -1  -1  16        5.14        5.30      8.27 o 
   0  -1  16      450.42      432.27     14.01 o 
   1  -1  16        1.86        3.36      6.36 o 
   2  -1  16        1.24        0.00      3.64 o 
   3  -1  16       48.16       35.21      6.30 o 
   4  -1  16       13.18       14.55      8.13 o 
   5  -1  16       67.36       68.22     12.60 o 
  -5   0  16        6.40        3.27      6.94 o 
  -4   0  16        0.44        0.00      4.13 o 
  -3   0  16       22.15       31.19      5.89 o 
  -2   0  16      416.53      401.13     13.69 o 
  -1   0  16      354.60      343.87     12.61 o 
   0   0  16        3.45        1.56      3.59 o 
   1   0  16       32.68       32.95      5.61 o 
   2   0  16        3.40        2.99      3.81 o 
   3   0  16        0.65        6.66      6.66 o 
   4   0  16       45.22       78.15     11.68 o 
   5   0  16        1.95        0.00      7.46 o 
  -5   1  16       49.01       46.42      8.69 o 
  -4   1  16       47.04       43.64      6.58 o 
  -3   1  16      239.97      236.05     10.88 o 
  -2   1  16       29.18       32.20      5.76 o 
  -1   1  16      311.83      263.56     11.39 o 
   0   1  16      246.24      237.59     10.68 o 
   1   1  16      107.21       92.41      7.61 o 
   2   1  16       16.02       11.02      4.55 o 
   3   1  16       56.17       39.11      9.01 o 
   4   1  16        0.65        0.00      6.78 o 
   5   1  16       96.55       80.18     13.16 o 
   6   1  16       35.86       30.50     10.57 o 
  -5   2  16       41.31       45.17     10.53 o 
  -4   2  16       31.60       38.87      6.23 o 
  -3   2  16      136.93      141.24      9.29 o 
  -2   2  16       41.25       45.39      8.67 o 
  -1   2  16      191.62      184.25      9.72 o 
   0   2  16       47.00       52.80      6.70 o 
   1   2  16      123.28      106.93      8.18 o 
   2   2  16        4.47        5.74      5.94 o 
   3   2  16       17.82       24.36      7.97 o 
   4   2  16       81.10       66.07     11.00 o 
   5   2  16       36.30       39.75     10.81 o 
   6   2  16        8.73       13.44      9.37 o 
  -5   3  16        4.66        5.50      7.38 o 
  -4   3  16        4.18       10.37      7.66 o 
  -3   3  16        0.28        0.00      7.62 o 
  -2   3  16        3.00        0.00      3.54 o 
  -1   3  16      212.63      189.22      9.94 o 
   0   3  16        0.05        3.84      3.81 o 
   1   3  16      202.47      193.52      9.86 o 
   2   3  16        0.52        4.23      5.42 o 
   3   3  16       98.81       86.24     11.40 o 
   4   3  16       69.11       78.51     11.88 o 
   5   3  16        1.63        0.00      6.54 o 
   6   3  16      109.21       82.77     13.96 o 
  -4   4  16       66.17       54.78     11.24 o 
  -3   4  16        0.76        0.00      6.22 o 
  -2   4  16        2.61        9.55      4.32 o 
  -1   4  16       86.67       86.76      7.89 o 
   0   4  16        6.30        8.73      6.34 o 
   1   4  16      238.58      257.33     16.83 o 
   2   4  16      173.26      158.33     13.56 o 
   3   4  16        1.98        5.46      5.78 o 
   4   4  16        0.82        3.27      6.66 o 
   5   4  16        4.93       11.32      7.30 o 
   6   4  16       27.08       23.60      8.65 o 
  -3   5  16       23.14       25.76      8.73 o 
  -2   5  16       45.95       32.54      8.85 o 
  -1   5  16       46.05       44.34      9.77 o 
   0   5  16      119.97      118.18     13.24 o 
   1   5  16      168.97      182.57     15.35 o 
   2   5  16      372.72      325.63     18.10 o 
   3   5  16       68.61       64.87      9.93 o 
   4   5  16       76.31       67.06     10.49 o 
   5   5  16       76.67       53.71     10.37 o 
   6   5  16        2.36        6.26      6.98 o 
  -3   6  16       68.17       76.16     12.84 o 
  -2   6  16        5.41        6.90      7.62 o 
  -1   6  16        3.46        6.98      6.78 o 
   0   6  16      341.22      310.04     19.22 o 
   1   6  16       77.36       90.75     13.08 o 
   2   6  16      114.95      102.87     12.20 o 
   3   6  16        1.38        6.26      5.46 o 
   4   6  16       21.21        6.46      6.26 o 
   5   6  16       16.70       22.21      8.05 o 
  -2   7  16       16.50       16.43      9.49 o 
  -1   7  16       29.58       27.91     10.17 o 
   0   7  16        0.00        0.00      7.58 o 
   1   7  16        4.37        4.51      7.30 o 
   2   7  16      145.72      150.05     11.34 o 
   3   7  16       29.37       35.21      7.81 o 
   4   7  16      132.89      134.57     13.64 o 
   5   7  16       18.16       16.23      7.81 o 
   0   8  16        2.22        0.00      7.74 o 
   1   8  16      131.40      180.94     17.54 o 
   2   8  16       17.38       25.72      9.29 o 
   3   8  16       13.15       25.76      7.81 o 
   4   8  16       25.64       36.00      9.05 o 
  -3  -4  17        0.25        0.00      5.66 o 
  -2  -4  17        1.83        0.00      6.42 o 
  -1  -4  17       47.37       70.57     12.84 o 
   0  -4  17       27.12       25.64      9.09 o 
   1  -4  17       27.96       33.73      9.77 o 
  -4  -3  17       16.04       34.21     10.21 o 
  -3  -3  17        1.36        1.36      7.74 o 
  -2  -3  17       57.29       59.29     11.20 o 
  -1  -3  17       39.65       46.41     10.29 o 
   0  -3  17        0.18        8.93      6.74 o 
   1  -3  17      109.46      127.43     14.35 o 
   2  -3  17       25.78       28.19      8.97 o 
  -4  -2  17        2.28        2.83      8.09 o 
  -3  -2  17       42.01       52.27     11.60 o 
  -2  -2  17       32.37       22.73      8.93 o 
  -1  -2  17        1.48        2.31      5.74 o 
   0  -2  17      116.99      172.92     15.75 o 
   1  -2  17       10.15        7.78      6.46 o 
   2  -2  17        1.49        0.00      5.90 o 
   3  -2  17        3.23        4.98      6.82 o 
  -5  -1  17        3.37        0.00      6.78 o 
  -4  -1  17        7.54        6.62      8.09 o 
  -3  -1  17       14.93        0.28      6.66 o 
  -2  -1  17       32.94       18.78      7.70 o 
  -1  -1  17        5.46       12.68      7.30 o 
   0  -1  17       17.08       22.78      5.07 o 
   1  -1  17       38.43       52.71      6.73 o 
   2  -1  17       47.91       40.08      6.48 o 
   3  -1  17       45.63       43.95      7.91 o 
   4  -1  17       11.84       23.09      9.49 o 
  -5   0  17      196.83      199.16     17.14 o 
  -4   0  17       17.38       16.43      8.05 o 
  -3   0  17        1.73        1.95      5.28 o 
  -2   0  17        8.11        1.62      9.05 o 
  -1   0  17        3.55        3.68      3.92 o 
   0   0  17      181.67      196.55     10.07 o 
   1   0  17       63.04       54.78      6.80 o 
   2   0  17        4.55        6.76      4.45 o 
   3   0  17       77.65       72.69     11.32 o 
   4   0  17       34.20       35.65      9.89 o 
   5   0  17        4.57        7.50      9.33 o 
  -4   1  17        7.27        6.58      4.82 o 
  -3   1  17       17.67       11.38      5.07 o 
  -2   1  17      111.06      105.48      8.56 o 
  -1   1  17      135.51      146.79      9.58 o 
   0   1  17        0.57        0.00      3.43 o 
   1   1  17       24.87       35.86     11.38 o 
   2   1  17       74.45       81.88     15.77 o 
   3   1  17        1.38        0.88      6.30 o 
   4   1  17       20.51       20.45      8.57 o 
   5   1  17        6.46        0.00      7.78 o 
  -4   2  17      158.84      185.44     16.03 o 
  -3   2  17        0.09        0.00      3.91 o 
  -2   2  17       46.16       42.93      6.53 o 
  -1   2  17       27.45       20.36      5.23 o 
   0   2  17        1.90        0.00      3.79 o 
   1   2  17       68.82       54.37      6.74 o 
   2   2  17       33.63       28.91      8.17 o 
   3   2  17        2.13        4.63      6.38 o 
   4   2  17       11.28       27.83      9.57 o 
   5   2  17       46.43       56.50     12.40 o 
  -4   3  17       55.18       44.74     10.13 o 
  -3   3  17       99.97      108.12      8.82 o 
  -2   3  17        2.77        5.51      6.16 o 
  -1   3  17       35.33       32.19      5.97 o 
   0   3  17       56.30       54.36      7.16 o 
   1   3  17       12.33       21.85      6.90 o 
   2   3  17        0.95        0.00      4.35 o 
   3   3  17      177.63      210.32     16.03 o 
   4   3  17        6.02       11.44      7.46 o 
   5   3  17       18.94       25.12      9.97 o 
  -3   4  17       20.18       12.96      7.93 o 
  -2   4  17       11.93       12.28      5.02 o 
  -1   4  17        2.35        0.00      3.85 o 
   0   4  17       73.70       95.05     12.32 o 
   1   4  17        1.03        2.77      4.15 o 
   2   4  17        0.04        4.82      6.02 o 
   3   4  17        0.03        0.00      5.34 o 
   4   4  17       10.74       17.11      8.13 o 
   5   4  17       28.00       22.53      9.01 o 
  -3   5  17       36.49       43.58     10.65 o 
  -2   5  17        0.50        0.00      6.38 o 
  -1   5  17       29.35       31.34      8.81 o 
   0   5  17      108.18      122.37     14.15 o 
   1   5  17       67.34       78.83     11.76 o 
   2   5  17       21.66       21.05      7.38 o 
   3   5  17        5.73       17.66      7.38 o 
   4   5  17       25.31        7.89      7.02 o 
   5   5  17       14.95        8.77      7.50 o 
  -2   6  17       26.74       23.96      9.09 o 
  -1   6  17      183.53      204.90     17.90 o 
   0   6  17       62.21       60.33     11.24 o 
   1   6  17       32.31       42.70     10.69 o 
   2   6  17        6.62       12.32      6.06 o 
   3   6  17        2.69       10.09      6.06 o 
   4   6  17       16.00        9.01      6.26 o 
   5   6  17       39.42       30.14      8.49 o 
   0   7  17        2.34        2.55      7.22 o 
   1   7  17       17.97       10.45      8.81 o 
   2   7  17        5.58        2.99      5.14 o 
   3   7  17       18.97       19.98      7.22 o 
   4   7  17        5.68        7.06      6.46 o 
  -2  -3  18       24.88       25.44      8.85 o 
  -1  -3  18        0.06        0.00      5.42 o 
   0  -3  18        2.32        0.00      5.82 o 
   1  -3  18        0.34        4.67      6.74 o 
  -3  -2  18       63.54       84.77     13.88 o 
  -2  -2  18        7.03        5.34      7.81 o 
  -1  -2  18       12.53       25.28      8.33 o 
   0  -2  18        7.35        0.16      6.14 o 
   1  -2  18        0.36        1.44      6.18 o 
   2  -2  18       38.80       47.97     10.41 o 
  -4  -1  18       17.88       23.68      9.57 o 
  -3  -1  18        1.44        0.00      7.50 o 
  -2  -1  18       12.76       22.21      8.81 o 
  -1  -1  18        3.73        9.69      7.06 o 
   0  -1  18        3.39        0.00      5.94 o 
   1  -1  18        0.17        0.24      3.88 o 
   2  -1  18       19.43       18.46      5.48 o 
   3  -1  18       15.72       15.99      5.85 o 
  -4   0  18       12.55        4.55      7.70 o 
  -3   0  18       39.09       33.05      9.49 o 
  -2   0  18        0.68        0.00      5.58 o 
  -1   0  18        7.32       11.28      5.18 o 
   0   0  18       20.12       23.34      5.41 o 
   1   0  18        0.13        5.65      6.72 o 
   2   0  18        7.46        8.61      4.69 o 
   3   0  18       17.33        8.53      7.34 o 
   4   0  18        2.54        0.00      7.78 o 
  -4   1  18       14.61       27.09      6.24 o 
  -3   1  18        1.24        0.00      4.36 o 
  -2   1  18       17.54       21.95      5.78 o 
  -1   1  18      186.37      190.66     10.53 o 
   0   1  18       42.85       39.94      6.36 o 
   1   1  18        5.45        9.40      4.79 o 
   2   1  18       10.87       17.81      5.41 o 
   3   1  18        9.49       14.03      7.85 o 
   4   1  18       46.99       70.06     12.36 o 
  -3   2  18      102.65      100.69     15.55 o 
  -2   2  18       66.58       64.19     17.50 o 
  -1   2  18        0.00        2.53      4.48 o 
   0   2  18        2.33        1.89      4.00 o 
   1   2  18       30.76       27.78      5.50 o 
   2   2  18       13.13       12.72      6.98 o 
   3   2  18        0.82        2.15      6.54 o 
   4   2  18        1.08        8.09      8.29 o 
  -3   3  18        0.18        0.00      7.06 o 
  -2   3  18       50.88       47.81      7.01 o 
  -1   3  18      139.67      163.18     10.40 o 
   0   3  18       58.81       60.54      7.48 o 
   1   3  18        9.44        3.91      6.14 o 
   2   3  18      172.86      177.91     15.03 o 
   3   3  18       24.94       28.19      9.37 o 
   4   3  18        1.25        0.00      6.46 o 
  -3   4  18        9.33        1.16      7.26 o 
  -2   4  18       45.65       41.88      6.43 o 
  -1   4  18        4.64        4.18      5.00 o 
   0   4  18        0.87        3.71      6.82 o 
   1   4  18       79.33       76.35     11.52 o 
   2   4  18       39.03       28.15      8.57 o 
   3   4  18        0.67        4.19      7.02 o 
   4   4  18        0.05        2.31      7.42 o 
  -2   5  18       64.75       34.05     10.33 o 
  -1   5  18        0.55        3.67      6.86 o 
   0   5  18       27.72       39.03      9.65 o 
   1   5  18       29.35       17.70      8.29 o 
   2   5  18       25.57       18.18      8.17 o 
   3   5  18       65.15       38.00      9.57 o 
   4   5  18        1.79        5.50      7.30 o 
  -1   6  18        2.75        6.82      7.38 o 
   0   6  18       25.92       13.40      8.49 o 
   1   6  18       61.72       87.20     13.44 o 
   2   6  18       11.24        8.57      6.94 o 
   3   6  18        4.01        0.00      5.54 o 
  -1  -2  19       78.27       66.91     11.92 o 
   0  -2  19        9.24       20.61      8.57 o 
  -2  -1  19       13.14       16.67      8.29 o 
  -1  -1  19        2.14        0.44      6.66 o 
   0  -1  19       67.16       80.38     12.72 o 
   1  -1  19        1.11        3.87      6.22 o 
   2  -1  19        8.06       15.71      8.01 o 
  -3   0  19        9.21        7.06      7.38 o 
  -2   0  19        1.68        5.82      7.18 o 
  -1   0  19        2.60        1.13      4.15 o 
   0   0  19        3.20        2.80      4.40 o 
   1   0  19        0.86        4.14      5.54 o 
   2   0  19       27.47       25.74      6.05 o 
  -3   1  19       28.85       19.12      5.91 o 
  -2   1  19        1.68        4.05      4.72 o 
  -1   1  19        2.67        5.84      3.71 o 
   0   1  19       51.43       52.54      9.87 o 
   1   1  19      108.74      112.44      9.26 o 
   2   1  19       14.27       17.22      5.27 o 
   3   1  19       89.64       99.52     13.24 o 
  -2   2  19       16.76        5.68      4.86 o 
  -1   2  19       57.48       61.14     12.70 o 
   0   2  19        9.85       11.59      4.93 o 
   1   2  19        5.97        2.65      4.43 o 
   2   2  19       31.34       35.05      8.97 o 
   3   2  19       30.67       29.23      9.25 o 
  -2   3  19        2.06        0.00      8.91 o 
  -1   3  19        5.36       10.83      5.14 o 
   0   3  19        0.01        6.03      3.86 o 
   1   3  19        9.13       15.27      6.78 o 
   2   3  19       30.67       34.97      9.61 o 
   3   3  19       48.97       39.71     10.53 o 
  -1   4  19       12.82        3.82      4.75 o 
   0   4  19       31.00       19.78      8.25 o 
   1   4  19        0.29        0.00      6.22 o 
   2   4  19       47.72       60.73     11.00 o 
   3   4  19       33.22       49.60     11.20 o 
   0   5  19        0.11        0.00      6.54 o 
   1   5  19        3.16        1.16      6.46 o 
   2   5  19       19.01        9.21      6.86 o 
   3   5  19       32.54       38.68     10.09 o 
   0   0  20        9.31        8.05      7.30 o 
  -1   1  20        3.29        5.98      4.87 o 
   0   1  20       10.70       14.19      5.23 o 
   1   1  20        3.86        5.71      4.85 o 
  -1   2  20       19.58       17.46      5.98 o 
   0   2  20        1.17       11.90      5.38 o 
   1   2  20        7.45       11.84      5.20 o 
   2   2  20       43.68       39.43     10.09 o 
   0   3  20       58.31       81.62      8.91 o 
   1   3  20       75.46       55.78     10.65 o 
                                                 
